# Supplementary material for: Glycosyltransferase Family 61 in Liliopsida (Monocot): The Story of a Gene Family Expansion
Source: Front Plant Sci. 2018 Dec 11;9:1843. doi: 10.3389/fpls.2018.01843 (PMC6297846; doi:10.3389/fpls.2018.01843)
Supplement: DATA S1 — Lists of GT61 genes in the 13 analyzed species (A. comosus, A. officinalis, B. distachyon, E. guineensis, M. acuminata, O. sativa, P. dactylifera, S. italica, A. trichopoda, A. thaliana, C. canephora, T. cacao, and V. vinifera). [file Data_Sheet_1.xlsx]

## Sheet: A. comosum
Locus (OG)	NCBI Annotation Release 100	Chr	Coordinates
Aco002125_OG-GT61-D4_ANACO	LOC109709048	4	NC_033624.1 (4373192..4378495)
Aco002317_OG-GT61-D1_ANACO	LOC109708746	4	NC_033624.1 (2514285..2515718, complement)
Aco007260_OG-GT61-D2_ANACO	LOC109728298	2	NC_033643.1 (2806948..2809175, complement)
Aco010900_modified_OG-GT61-A1_ANACO	LOC109718788	12	NC_033632.1 (6303906..6309351)
Aco010901_OG-GT61-A5_ANACO	LOC109718546	12	NC_033632.1 (6311710..6317369, complement)
Aco012670_OG-GT61-A6_ANACO	LOC109710901	5	NC_033625.1 (13483522..13490403, complement)
Aco012671_OG-GT61-A4_ANACO	LOC109710716	5	NC_033625.1 (13503231..13510321)
Aco012673_OG-GT61-A4_ANACO	LOC109710717	5	NC_033625.1 (13523508..13535210)
Aco012675_OG-GT61-A4_ANACO	LOC109710092	5	NC_033625.1 (13566170..13569665)
Aco012676_OG-GT61-A4_ANACO	LOC109710796	5	NC_033625.1 (13583781..13588957)
Aco012677_modified _OG-GT61-A4_ANACO	LOC109710020	5	NC_033625.1 (13592083..13599423)
Aco012679_OG-GT61-A4_ANACO	LOC109710022	5	NC_033625.1 (13611859..13614764)
Aco012680_OG-GT61-A7_ANACO	LOC109710539	5	NC_033625.1 (13619113..13621850)
Aco012681_OG-GT61-A2_ANACO	LOC109710633	5	NC_033625.1 (13651061..13654224)
Aco012682_modified_OG-GT61-A1_ANACO	LOC109710978	5	NC_033625.1 (13663603..13665828, complement)
Aco019877_OG-GT61-D3_ANACO	LOC109723840	18	NC_033638.1 (5396454..5398964, complement)
Aco021830 _OG-GT61-A1_ANACO	LOC109715936	10	NC_033630.1 (11469115..11473136, complement)
Aco021831_pseudo_OG-GT61-A2_ANACO	LOC109716124	10	NC_033630.1 (11454594..11457692)
Aco021833_part2_OG-GT61-A4_ANACO	LOC109716728	10	NC_033630.1 (11436203..11438929)
Aco021833_part1_OG-GT61-A3_ANACO	LOC109716462	10	NC_033630.1 (11446868..11450475)
Aco021835_part2_OG-GT61-A7_ANACO	LOC109716026	10	NC_033630.1 (11409092..11411452)
Aco021835_part1_OG-GT61-A3_ANACO	LOC109716883	10	NC_033630.1 (11419290..11421463)
Aco021837_part2_OG-GT61-A4_ANACO	LOC109716073	10	NC_033630.1 (11379708..11382609)
Aco021837_part1_OG-GT61-A3_ANACO	LOC109716142	10	NC_033630.1 (11387611..11390038)
Aco021838_OG-GT61-A4_ANACO	LOC109716071	10	NC_033630.1 (11344772..11352397)
Aco023932_OG-GT61-A6_ANACO	LOC109717050	11	NC_033631.1 (5111469..5131930, complement)
Aco024725_OG-GT61-G_ANACO	LOC109716148 (modified)	10	NC_033630.1 (7209141..7226768)
Aco031505_OG-GT61-A4_ANACO	LOC109705040	Unknown	NW_017891638.1 (7141..10233, complement)

## Sheet: A. officinalis
	Chr
ASPOF_LOC109829083_OG-GT61-A6_ASPOF	1	NC_033794.1 (114603904..114612218)
ASPOF_LOC109843948_OG-GT61-A1_ASPOF	1	NC_033794.1 (114733918..114736324)
ASPOF_LOC109829135_OG-GT61-G_ASPOF	1	NC_033794.1 (116206624..116214081, complement)
ASPOF_LOC109831629_pseudo_OG-GT61-D_ASPOF	2	NC_033795.1 (74986062..74987564)
ASPOF_LOC109831636_pseudo_OG-GT61-D_ASPOF	2	NC_033795.1 (75379802..75381475, complement)
ASPOF_LOC109831329*_OG-GT61-D2-D3_ASPOF	2	NC_033795.1 (75693720..75696178, complement)					reannoted: missing part was remplaced by the sequence of very close LOC109831629
ASPOF_LOC109843905_OG-GT61-D1_ASPOF	5	NC_033798.1 (588001..589164)
ASPOF_LOC109840057_OG-GT61-D4_ASPOF	5	NC_033798.1 (87486041..87488438)
ASPOF_LOC109844962_OG-GT61-A1_ASPOF	6	NC_033799.1 (13693106..13695018)
ASPOF_LOC109846408_OG-GT61-A3_ASPOF	6	NC_033799.1 (13749665..13752130, complement)
ASPOF_LOC109844158_OG-GT61-A5_ASPOF	6	NC_033799.1 (13756357..13759212, complement)

## Sheet: B. distachyon
Locus (OG)	Chr	Coordinates
LOC100829143_OG-GT61-D3_BRADI	1	NC_016131.2 (15353096..15355255, complement)
LOC100826010_OG-GT61-A4e_BRADI	1	NC_016131.2 (30360975..30363693, complement)
LOC100826633_OG-GT61-A1c_BRADI	1	NC_016131.2 (30391845..30393797, complement)
LOC100844505_OG-GT61-A7a_BRADI	1	NC_016131.2 (4395413..4397888)
LOC100828889_OG-GT61-A3_BRADI	2	NC_016132.2 (1026297..1029883)
LOC100846082_OG-GT61-A5_BRADI	2	NC_016132.2 (1041540..1044182, complement)
LOC100826343_OG-GT61-D2_BRADI	2	NC_016132.2 (12084458..12086478)
LOC100837177_OG-GT61-A2a_BRADI	2	NC_016132.2 (23472341..23476410)
LOC100836135_OG-GT61-D4_BRADI	2	NC_016132.2 (25268666..25276209)
LOC100826127_OG-GT61-D1_BRADI	2	NC_016132.2 (58400912..58403164, complement)
LOC100843951_OG-GT61-A2c_BRADI	2	NC_016132.2 (861625..864915, complement)
LOC100840722_OG-GT61-A4c_BRADI	2	NC_016132.2 (870745..873464)
LOC100844253_OG-GT61-A4d_BRADI	2	NC_016132.2 (912801..915507, complement)
LOC100835033_OG-GT61-A1d_BRADI	3	NC_016133.2 (2007854..2010292, complement)
LOC100840829_OG-GT61-A4a_BRADI	3	NC_016133.2 (7984418..7989408)
LOC100838010_OG-GT61-A1a_BRADI	3	NC_016133.2 (9725873..9728210, complement)
LOC100845100_OG-GT61-A2b_BRADI	3	NC_016133.2 (9730677..9733579)
LOC100825423_OG-GT61-A7a_BRADI	3	NC_016133.2 (9782582..9785738)
LOC100833936_OG-GT61-A7b_BRADI	4	NC_016134.2 (32572773..32580568, complement)
LOC100832680_OG-GT61-A6_BRADI	4	NC_016134.2 (33335191..33339124)
LOC100833330_OG-GT61-A1b_BRADI	4	NC_016134.2 (47111297..47116820)

## Sheet: E. guineensis
Locus (OG)	Chr	Coordinates
LOC105036721_OG-GT61-G_ELAGV	Unknown	NW_011559511.1 (2314..3518)
LOC105041134_OG-GT61-A1_ELAGV	3	NC_025995.1 (19207298..19209572)
LOC105041135_OG-GT61-A2_ELAGV	3	NC_025995.1 (19214265..19216434, complement)
LOC105041136_OG-GT61-A2_ELAGV	3	NC_025995.1 (19222514..19226093, complement)
LOC105041137_OG-GT61-A3_ELAGV	3	NC_025995.1 (19229032..19232823, complement)
LOC105041138_OG-GT61-A4_ELAGV	3	NC_025995.1 (19234204..19237109, complement)
LOC105041139_OG-GT61-A4_ELAGV	3	NC_025995.1 (19254200..19256973, complement)
LOC105041140_OG-GT61-A4_ELAGV	3	NC_025995.1 (19244353..19247115, complement)
LOC105041141_OG-GT61-A4_ELAGV	3	NC_025995.1 (19304410..19307319, complement)
LOC105041142_OG-GT61-A4_ELAGV	3	NC_025995.1 (19326885..19329520, complement)
LOC105041144_OG-GT61-A4_ELAGV	3	NC_025995.1 (19315142..19317795, complement)
LOC105041145_OG-GT61-A4_ELAGV	3	NC_025995.1 (19360835..19363492, complement)
LOC105041147_OG-GT61-A6_ELAGV	3	NC_025995.1 (19383932..19390794)
LOC105041545_OG-GT61-G_ELAGV	3	NC_025995.1 (17161793..17163254)
LOC105041546_modified_OG-GT61-G_ELAGV	3	NC_025995.1 (17225259..17231268)				LOC105041034
LOC105041557_OG-GT61-A5_ELAGV	3	NC_025995.1 (19369300..19372569, complement)
LOC105045572_OG-GT61-D2_ELAGV	5	NC_025997.1 (37489697..37492084, complement)
LOC105048468_OG-GT61-A2_ELAGV	7	NC_025999.1 (12535763..12539244, complement)
LOC105048469_OG-GT61-A1_ELAGV	7	NC_025999.1 (12515639..12517927)
LOC105049132_OG-GT61-D3_ELAGV	7	NC_025999.1 (34413435..34416985)
LOC105049168_OG-GT61-D1_ELAGV	7	NC_025999.1 (34418980..34420212)
LOC105049280_OG-GT61-A?_ELAGV	1	NC_025993.1 (21625788..21628332, complement)
LOC105057566_OG-GT61-D4_ELAGV	14	NC_026006.1 (15460862..15463755, complement)

## Sheet: M. acuminata
Musa V2 (OG)	Musa V1	NCBI Musa acuminata Annotation Release 101
Ma10_g20090_OG-GT61-A3_MUSAC	GSMUA_Achr10P20090_001	LOC103968740
Ma10_g20100_OG-GT61-A2_MUSAC	GSMUA_Achr10P20100_001	LOC103968741
Ma10_g20110_OG-GT61-A1_MUSAC	GSMUA_Achr10P20110_001	LOC103968742
Ma10_g25290_OG-GT61-A2_MUSAC	GSMUA_Achr10P25350_001	LOC103969193
Ma11_g12040_OG-GT61-A3_MUSAC	GSMUA_Achr11P13558_001	LOC103971471
Ma11_g12050_OG-GT61-A3_MUSAC	GSMUA_Achr11P13560_001	LOC103971470
Ma11_g12060_OG-GT61-A1_MUSAC	GSMUA_Achr11P13570_001	LOC103971468
Ma11_g18560_OG-GT61-D4_MUSAC	GSMUA_Achr11P20125_001	LOC103971929
Ma01_g14150_OG-GT61-A1_MUSAC	GSMUA_Achr1P20810_001	LOC103992294
Ma01_g14160_OG-GT61-A3_MUSAC	GSMUA_Achr1P20820_001	LOC103992282
Ma01_g14170_OG-GT61-A3_MUSAC	GSMUA_Achr1P20825_001	LOC103992266
Ma01_g14180_OG-GT61-A3_MUSAC	GSMUA_Achr1P20830_001	LOC103992256
Ma01_g14190_OG-GT61-A4_MUSAC	GSMUA_Achr1P20840_001	LOC103992239
Ma01_g14200_OG-GT61-A5_MUSAC	GSMUA_Achr1P20850_001	LOC103992231
Ma01_g16460_OG-GT61-A6_MUSAC	GSMUA_Achr1P23050_001	LOC103990157
Ma08_g16530_OG-GT61-A3_MUSAC	GSMUA_Achr1P26750_001	LOC103999217
Ma02_g09010_OG-GT61-A5_MUSAC	GSMUA_Achr2P07090_001	LOC103976131
Ma02_g16300_OG-GT61-A2_MUSAC	GSMUA_Achr2P14520_001	LOC103975541
Ma02_g16310_OG-GT61-A5_MUSAC	GSMUA_Achr2P14540_001	LOC103975542
Ma02_g16320_OG-GT61-A6_MUSAC	GSMUA_Achr2P14550_001	LOC103975544
Ma02_g24680_OG-GT61-A2_MUSAC	GSMUA_Achr2P22810_001	LOC103976651
Ma02_g24690_OG-GT61-A1_MUSAC	GSMUA_Achr2P22820_001	LOC103976650
Ma03_g01160_OG-GT61-A4_MUSAC	GSMUA_Achr3P01270_001	LOC103977220
Ma03_g21790_OG-GT61-A4_MUSAC	GSMUA_Achr3P20940_001	LOC103979243
Ma04_g30880_OG-GT61-A5_MUSAC	GSMUA_Achr4G24370_001	LOC103982827
Ma04_g30890_OG-GT61-A2_MUSAC	GSMUA_Achr4G24380_001	LOC103982826
Ma04_g30870_OG-GT61-A6_MUSAC	GSMUA_Achr4P24360_001	LOC103982828
Ma06_g11080_OG-GT61-A1_MUSAC	GSMUA_Achr6P09560_001	LOC103987384
Ma06_g11090_OG-GT61-A3_MUSAC	GSMUA_Achr6P09580_001	LOC103987385
Ma07_g11810_OG-GT61-A6_MUSAC	GSMUA_Achr7P12040_001	LOC103991455
Ma07_g11830_OG-GT61-A5_MUSAC	GSMUA_Achr7P12055_001	LOC103991457
Ma07_g11840_OG-GT61-A2_MUSAC	GSMUA_Achr7P12060_001	LOC103991459
Ma08_g03850_OG-GT61-A6_MUSAC	GSMUA_Achr8P03890_001	LOC103993908
Ma09_g00650_OG-GT61-A5_MUSAC	GSMUA_Achr9P00650_001	LOC103996593
Ma09_g00660_OG-GT61-A4_MUSAC	GSMUA_Achr9P00660_001	LOC103996594
Ma09_g00670_OG-GT61-A3_MUSAC	GSMUA_Achr9P00670_001	LOC103996596
Ma09_g00680_OG-GT61-A3_MUSAC	GSMUA_Achr9P00680_001	LOC103996679+LOC103996597
Ma05_g18360_OG-GT61-D1_MUSAC	GSMUA_Achr9P18650_001	LOC103998343
Ma08_g16780_OG-GT61-A4_MUSAC	GSMUA_AchrUn_randomP16380_001	LOC103974223

## Sheet: O. sativa
ORYSA_LOC4324540_OG-GT61-D2_ORYSA	Os01g0498300	LOC_Os01g31370.1
ORYSA_LOC4325410_OG-GT61-D1_ORYSA	Os01g0956200	LOC_Os01g72610.1
ORYSA_LOC4326077_OG-GT61-A2c_ORYSA	Os01g0118400	LOC_Os01g02900.1
ORYSA_LOC4326078_OG-GT61-A7c_ORYSA	Os01g0118600	LOC_Os01g02910.1
ORYSA_LOC4326079_OG-GT61-A4c_ORYSA	Os01g0118700	LOC_Os01g02920.1
ORYSA_LOC4326082_OG-GT61-A4d_ORYSA	Os01g0119000	LOC_Os01g02930.1
ORYSA_LOC4326083_OG-GT61-A3_ORYSA	Os01g0119100	LOC_Os01g02940.1
ORYSA_LOC4329195_OG-GT61-A4b_ORYSA	Os02g0327700	LOC_Os02g22190.1
ORYSA_LOC4329203_OG-GT61-A7a_ORYSA	Os02g0329800	LOC_Os02g22380.1	XAX1
ORYSA_LOC4329205_OsXAT2_OG-GT61-A2b_ORYSA	Os02g0330200	LOC_Os02g22480.1
ORYSA_LOC4333275_OsXAT3_OG-GT61-A2a_ORYSA	Os03g0567600	LOC_Os03g37010.1
ORYSA_LOC4335139_OG-GT61-A4_ORYSA	Os04g0196600	LOC_Os04g12010.1
ORYSA_LOC4338684_OG-GT61-D4_ORYSA	Os05g0391600	LOC_Os05g32544.1
ORYSA_LOC4340861_OG-GT61-A6_ORYSA	Os06g0311000	LOC_Os06g20570.1
ORYSA_LOC4341034_OG-GT61-A4a_ORYSA	Os06g0475400	LOC_Os06g27560.1
ORYSA_LOC4342010_OG-GT61-A4e_ORYSA	Os06g0707000	LOC_Os06g28124.1
ORYSA_LOC4342012_OG-GT61-A1c_ORYSA	Os06g0707200	LOC_Os06g49320.1
ORYSA_LOC4344156_OG-GT61-D3_ORYSA	Os07g0657400	LOC_Os06g49300.1
ORYSA_LOC4351859_OG-GT61-A2c_ORYSA	Os12g0238900	LOC_Os07g46380.1
ORYSA_LOC9267972_OG-GT61-A7b_ORYSA	Os06g0470000	LOC_Os06g27560.1
Os02g0135500_OG-GT61-A1d_ORYSA	Os02g0135500	LOC_Os02g04250.1
Os02g0331200_OG-GT61-A1a_ORYSA	Os02g0331200	LOC_Os02g22650.1
Os10g0492200_OG-GT61-A1b_ORYSA	Os10g0492200	LOC_Os10g35020.1
ORYSA_LOC4350765_OG-GT61-D1_ORYSA	Os11g0575500	LOC_Os11g36700	remnant
ORYSA_LOC107278463_OG-GT61-A4_ORYSA	Os08g0446550		remnant
ORYSA_LOC4340639_OG-GT61-A4_ORYSA	Os06g0246000		remnant

## Sheet: P. dactylifera
Locus (OG)	Chr	Coordinates
LOC103696170_OG-GT61-A1_PHODA	Unknown	NW_008246516.1 (1093310..1095567)
LOC103696188_OG-GT61-A2_PHODA	Unknown	NW_008246516.1 (1098548..1101258, complement)
LOC103696198_OG-GT61-A2_PHODA	Unknown	NW_008246516.1 (1106639..1110090, complement)
LOC103696210_partial_OG-GT61-A3_PHODA	Unknown	NW_008246516.1 (1113076..1114630, complement)
LOC103696231_OG-GT61-A4_PHODA	Unknown	NW_008246516.1 (1125509..1128482, complement)
LOC103696210_OG-GT61-A4_PHODA	Unknown	NW_008246516.1 (1112880..1134978, complement)
LOC103697726_OG-GT61-A5_PHODA	Unknown	NW_008246516.1 (1141288..1144533, complement)
LOC103696248_OG-GT61-A6_PHODA	Unknown	NW_008246516.1 (1152098..1159764)
LOC103704408_OG-GT61-G_PHODA	Unknown	NW_008246539.1 (492558..497576)
LOC103705636_OG-GT61-A?_PHODA	Unknown	NW_008246549.1 (1122566..1125219)		PHODA_LOC103705636+LOC108511238(pseudogenes or mistake in sequence (T insertion)
LOC103716439_OG-GT61-D4_PHODA	Unknown	NW_008246735.1 (395957..398839, complement)
LOC103716931_OG-GT61-D3_PHODA	Unknown	NW_008246750.1 (422149..424098, complement)
LOC103719015_OG-GT61-A1_PHODA	Unknown	NW_008246831.1 (301748..304099, complement)
LOC103719019_OG-GT61-A2_PHODA	Unknown	NW_008246831.1 (293802..297002)
LOC103719214_OG-GT61-D2_PHODA	Unknown	NW_008246842.1 (162200..164182, complement)

## Sheet: S. italica
Locus (OG)	Chr.	Coordinates
LOC101783666_OG-GT61-A2b_SETIT	I	NC_028450.1 (14867242..14870446, complement)
LOC101766267_OG-GT61-A4b_SETIT	I	NC_028450.1 (25457016..25461130, complement)
LOC101760861_OG-GT61-A7a_SETIT	I	NC_028450.1 (26646943..26649569)
LOC101785420_OG-GT61-A4_SETIT	I	NC_028450.1 (39809159..39811745, complement)
LOC101759818_OG-GT61-D3_SETIT	II	NC_028451.1 (47265585..47267543)
LOC101784684_OG-GT61-D4_SETIT	III	NC_028452.1 (22122570..22132238)
LOC101762945_OG-GT61-A1a_SETIT	III	NC_028452.1 (7639879..7642118, complement)
LOC101769202_OG-GT61-A4a_SETIT	IV	NC_028453.1 (18707370..18712460)
LOC101779596_OG-GT61-A1b_SETIT	IV	NC_028453.1 (20093723..20096136)
LOC101779994_OG-GT61-A2a_SETIT	IV	NC_028453.1 (20132093..20135744, complement)
LOC101780400_OG-GT61-A7b_SETIT	IV	NC_028453.1 (20224958..20227231, complement)
LOC101765418_OG-GT61-A6_SETIT	IV	NC_028453.1 (26408949..26411332, complement)
LOC101767467_OG-GT61-A6_SETIT	IV	NC_028453.1 (26466954..26470783, complement)
LOC101780003_OG-GT61-A4_SETIT	IV	NC_028453.1 (27640883..27642827)
LOC101760298_OG-GT61-A4e_SETIT	IV	NC_028453.1 (38842167..38844555, complement)
LOC101754751_OG-GT61-D2_SETIT	V	NC_028454.1 (20721272..20723234, complement)
LOC101758405_OG-GT61-D1_SETIT	V	NC_028454.1 (46591056..46593076, complement)
LOC101781379_OG-GT61-D1_SETIT	V	NC_028454.1 (5674598..5676249, complement)
LOC101783535_OG-GT61-A2c_SETIT	V	NC_028454.1 (6816873..6820101, complement)
LOC101783129_OG-GT61-A2c_SETIT	V	NC_028454.1 (6833963..6836569)
LOC101782705_OG-GT61-A7c_SETIT	V	NC_028454.1 (6849541..6852662, complement)
LOC101761394_OG-GT61-A2c_SETIT	V	NC_028454.1 (6843836..6846015, complement)
LOC101782301_OG-GT61-A4c_SETIT	V	NC_028454.1 (6854456..6857189, complement)
LOC101781902_OG-GT61-A4d_SETIT	V	NC_028454.1 (6862642..6865343, complement)
LOC101761786_OG-GT61-A4_SETIT	V	NC_028454.1 (6873105..6875353, complement)
LOC101762197_OG-GT61-A4_SETIT	V	NC_028454.1 (6881111..6882933, complement)
LOC101762600_OG-GT61-A4_SETIT	V	NC_028454.1 (6884785..6887193, complement)
LOC101780825_OG-GT61-A3_SETIT	V	NC_028454.1 (6896845..6900793, complement)
LOC101780012_OG-GT61-A5_SETIT	V	NC_028454.1 (6911376..6913470, complement)
LOC101763272_OG-GT61-A3_SETIT	V	NC_028454.1 (7348611..7351058, complement)
LOC101764052_OG-GT61-A6_SETIT	IX	NC_028458.1 (26154136..26160426, complement)

## Sheet: A. trichopoda
Locus (OG)	Chr	Coordinates
LOC18426988_modified_OG-GT61-F_AMBTC	Unknown	NW_006497293.1 (63034..64122)		Temptatively modified
LOC18426991_OG-GT61-F_AMBTC	Unknown	NW_006497293.1 (78203..85736)
LOC18433656_OG-GT61-G_AMBTC	Unknown	NW_006498404.1 (6509668..6516354)
LOC18433845_OG-GT61-A_AMBTC	Unknown	NW_006498435.1 (2409296..2415546)
LOC18433847_OG-GT61-A_AMBTC	Unknown	NW_006498435.1 (2620285..2627342, complement)
LOC18442774_OG-GT61-D_AMBTC	Unknown	NW_006499883.1 (491485..493851)

## Sheet: A. thaliana
AT2G03360_OG-GT61-F_ARATH
AT2G03370_OG-GT61-F_ARATH
AT2G41640_OG-GT61-D_ARATH
AT3G10320_OG-GT61-D_ARATH	Muci21
AT3G18170_OG-GT61-A_ARATH
AT3G18180_OG-GT61-A_ARATH
AT3G57380_OG-GT61-D_ARATH

[truncated: 3 more sheets: C. canephora, T. cacao, V. vinifera]
