# Supplementary material for: Glycosyltransferase Family 61 in Liliopsida (Monocot): The Story of a Gene Family Expansion
Source: Front Plant Sci. 2018 Dec 11;9:1843. doi: 10.3389/fpls.2018.01843 (PMC6297846; doi:10.3389/fpls.2018.01843)
Supplement: DATA S2 — Sequences of 219 GT61 genes used in this study. [file Data_Sheet_2.fasta]

>Aco002125_OG-GT61-D4_ANACO
MTTHQQHRLIRRLPAVSALLRRSSWPPDDDRHRKEAKSASAHRLVPLLLLLLLLLLLLLL
YGAIFPLSILASESENYSGRSKNFSKSIKTHIPVEQNRLQARKEKPNFSSSQIPCSKLIN
GEKDETSAPWMDADGLLCCDRSHHRTDVCYMRGDIRTLPGSGSIFLHNARHGSTAPEKIR
PYTRKFEHEIMQTVQEFSLVPVPANASTRRPRCDVTHRGVPAVVFSAGGYTGNMYHEFSD
GLIPLYVTSRRFTAAAEGEVVLAVADSRRWWASKYRQVFKRMSKYRIVDLAADQRVHCFS
EMIVGLRFHGELVIDPQQMPNGEGIQDFQALLRQAFDGPPLLRKSRQRRQQAPLPPPPPP
PTFEHSEPAGPRIVIFVRNQTRVLLNLREVVEACEEAGFRAQVVDAKQHTPLAAIHRAVA
SSDALLAVHGAAVTHFLFMRPPAALLQIVPIGLDWAADAFYGAPARRLGLEYVEYKVSAE
ESSLSDEYDRRSPVLADPSAVAGRGWWEMKKVYMDKQNVRVNVSRFSATLQRVYRHVCAL
HLHACVRVHDVHASV*
>Aco002317_OG-GT61-D1_ANACO
MGQRCGKQHDQPIPKGREESKKAKQSSLHLFFFLSLFSTLCFFFAVRFLSTSSSSLSFFG
DKEIAFYNNYTSHSWHRHSPCSFLSNNSSICCDRTSYHSDICFMSGDVRTHSHASSVVLY
PPSNVTINRNSSAEEKIRPYPRKWEGIIMDRISELRLRAAAPQDAPHPCDVRHDVPAIFF
SAGGYTGNVFHAFNDAILPLYITSHRLRRRVVLVVLNYHHWWFIKYREILAGISDYPPID
FSNNTRTHCFPGAVAGLRFHGTLAIDPAKLSDETMSMQTFQHMLEEAYNEPKETKPPRRP
KLVVVSRGATRVVENEGEVVQLARAVGFDVEVLRPTDRMPMARVYASLSRCDAMMGVHGA
ALTHFLFMRPGATFIQVIPLGVKNVADTCYRDPAVRAGLRYAEYEVLPRESSLSRKYGAD
DVVVRDPERVQGKKAWDVTKQVYLEGQNVTLDIRRLRKTLARVFETVVADRRRLLNL*
>Aco007260_OG-GT61-D2_ANACO
MVHHHRNYHVQPHRKEDLEEQQQQQQKQKHQIQDPPVEQAHRLRHLMDYAYFVGHHRSRV
SNTAFLRLLFLFSLISCTLLFAPRVFFYTFGADDVEFRMRPREDDQSWAAPCSTVRNDSI
CCDRTAFRTDVCFMRGDVRTHAASNSIFLLSPSSSPSNSTVDEKIRPYTRKWEASVMSTI
DELSLRTVAAANRCDVVHRVPAVVFSTGGYTGNVYHEFNDGLIPLYITSQHFDRQVVFVM
LEYHDWWMTKHGHVVSRLSDYPPIDFSGDRRTHCFPEAIVGLRIHDELSIDAAKTKSNKS
ISDFRRLLDEAYAPRVRAIDRDEQSHRNNSNSSSSSNSNNRSNEKAPKMVIMSRNGSRAI
ENEREVVEAAEAVGFEVEVMSPQRDTELARIYRALNSCDVMVGVHGAAMTHFLFMRPRSV
FVQVVPLGTDWAAEMYYGEPARKLGLRYAAYKILPRESSLYRKYSRNATILKDPDSVNAQ
GWQVTKKVYLDGQNVRLDIGRFRKRLVKAFEYVTKKRRRQQLQQLQQLQRRQQQRRIKR*

>Aco010900_modified_OG-GT61-A1_ANACO
MKSQRGYSRGEPRRAGNLVIIGCMLLFLCVLSIIKSRFFTGTTGDMKFAVESLKMATDDA
DESTETEDADASNSHVVDLSKPVCYESSRRSDTCEARGDIRVHGASQTVYVYPMQQEWKI
KPYARKHDPFALDYVKQWSIKPFFSGAGSAAATPTPPECTVNSSVPALVFSNGGFTGNLF
HDYTDVLVPVFITSYQFRGEVQFLVSSLKSWWVNKFILIFKQLSNYEIIDVDGDREVRCF
DRVIVGPTFHKELGVDPSKAPSGYSVVDFKKVLRDAFGLERAAAAPSEDKWDVRRKPRLL
IISRKNSRTFLNEQRMADMASSLGFDVRVGEPDMNTDVAKFARLVNSADVMLGVHGAGLT
NMVFLPAGAVLIQVVPYGGLEWLAKATFKEPSEEMEIHYMEYMIQLDETTLSEQYPPDHP
VLKDPYSIHKQGWDALKTVYLDKQNVKPHLGRLKNSLMEALQLLPHSKTQ*
>Aco010901_OG-GT61-A5_ANACO
MNMGYERKKMRGFLRKEPSKFGFLLLLGCFVISMALIGMSRHYVVSFPKLNFLVSLHATS
SGLLAGDKMISRHRGNLLTEHAGEPLCDFSGIRSNICEMKGDIKIHGNLSSIIFITSSKI
HESYRMKPHARKQDKYALSHVKELSVKSVSANDDTPKCTMKHNIPAIVFSTGGYMGNMFH
DFTDVLIPLFITTHRFNGEVQFLVSDYRPWWILKYQPLLKQLSRYETIDFNKENEVHCFN
EVIVGLKFHKEMSINPSRTPNGYSMVDFAKLIRRSFTLQRESAINLHENHDKKPRLLIIS
RRRTRSFMNINEVVQMASELNYEVLVEEAGLNSNLGNFSQVVNSCDVLMGVHGAGLTNLV
FLPTNAVVIQVVPLGGLESIAYEDFGVPSIDMKLRYLQYSISEAESSLIEQYPRDHPVFK
DPATIRKQGWLALRSTYLINQNVKLDVGRFRGVLLEALDLLHQQVE*
>Aco012670_OG-GT61-A6_ANACO
MKRLDSFGGIKPRGAVSFATLLLSFLLITVTIIVLLDSNYQALRVLHLQLSTVSTYAPFS
TPIETKYAGEEAKEPVKWHLPPKEEQNLNNSYSDKESTIEAKEDGNGIAREVHYEISEFK
MAMSSVDAKEKAEKEDLLPSNESEIEIRKQQPLKDQSFEQHGTKEKAKEKDLLLSNEPET
KIREQESPKDRPSLEQAGKGLDDVSIQKNKIVCDYSQQRSDTCYAHGDIRIVGVWSIIFA
ASTTTTTTSHPSYKIRPYARKWEQNTMDSIKELTIIPSPANDQIPVCTSRHEVPAIVFST
GGFVGNLFHDFTDILIPLYITSREYNGDVRFLVTNFNWQWIMKYQPMLLQLSKYPIIDLD
GESRVHCFPFVHVGLKSHKELGIDSSISPNNYSMSDFKEFLRQCFSLKRASVDKRRKPRL
LMLLRRGSRSLMNEKEVVSMAKSVGFRVVAARPEATGDVARFARVVNSCDAMMGVHGAGL
TNMVFLPDGAAAVQVVPWGELKWACRHDFGEPTAGMGIRYVEYEIAKEESSLIYRYPRDH
AVFTDPISIHRQGWNALWSVFLHEQSVMLDVGRFRGVLQEVYQSLNDTMM*
>Aco012671_OG-GT61-A4_ANACO
MKSLARSLSKSNVGAGLLAGFLLVLLTYFTMSEQFVIRATNLFLQRPTEHEVVSIPSATD
VEHGRGGKKSNQLVELKPIYDTSNPDFCDMIGDARILGSHSTVLYVPPPEITNPEPQEWK
TRVRTSKHLNRLGFVTIKSLRGPSEAPPCTVRHDVPAVVFELSVLTGNIWHDFNNVIIRL
YLTSRRFNGEVQFLITNLKPWFVKKYSVILKKLSRYEIIDFDRNKEIHCYPRALIGLRRH
RDFGILPNLPPKGYTMLDFRLFIREAYSLPKDVPLSYRDKPEKKPRLMLINRGETRRLLN
IKEVAKSAEELGFEVVVVEPKRDLNVTKIAKAVDSFDALMGVHGAGLTNMIFLRTNAAMI
QVVPYGKLEPIAERCFGWPAREMKLRDVEYTISLEESTLLERLGRDHPAIKDPDSIHRSG
LQKVREFYKLNQDVKLNVTRFAPTLLKALELLRE*
>Aco012673_OG-GT61-A4_ANACO
MKSLVRSLSKSNVGAGLLAGFFLVLLTYFTMSEQFVIRAPNCFLQPSTEQEVVSTPSAKD
VEQGSKNAVEEIKAGANEPEPKSKNFKKEEEIKEEKRTPESLENTQQLGGGNEKSNQSIE
LKPVCNTTNRRCDVCDMTGDARILGSNSTVLYVPPPEIINPKPQEWKIRVQSRKHLPWIK
SVTIKSLRGPFEAPPCTVRHNVPAVVFALGGLIGNTWHDFSDVIVPLYLTSRRFDGEVQF
IITDLKPWWVEKYNVILKKLSRYEIIDFDSDKEIRCYPRALVGLWSHRDFGILPGSPPEG
YTMLDFRLFIREAYSLPKDVPISYRDRPEKKPRLMLINRWQRRRWMNVDEVAKSVEELGF
EVVVVEPKMDVNLTEFAKVVDSCDGLMGVHGAGLTNIIFLRTNATLIQVVPYGKLESMVE
GFIGWAAREMKLRYFEYTISVEESSLLEKYGRDDPVIQDPDVVHMAGWRAVGQIYMHDQD
VKLNVTRFAPTLLKALELLRQ*
>Aco012675_OG-GT61-A4_ANACO
MTKSLARSLSKSHVGAGFLVGFFLVLLAYFTVSEQFAIRALNLFSQRSTEHEVVSTPSAK
DVEQGRGAEKSNQLVELKPICDTSNPDFCDITGDTRILGSNSTVFYVPPPKITNPEPQEW
KTRVRTHKHLKLIEFVTIKSLRGPSEAPPCTVRHDVPAVVFELSVQIGNIWHDFNNVIIP
LYLTSRRFNGEVQFLITNLKPWFLKKYSVILKKLSRYEIIDFSSDKEIRCYPRALVGLRR
HRDFGILPNLPPKGYTMLDFRLFIREAYSLPKDVPISYRDKPEKKPRLMLINRGETRRLL
NIEEVVKSAEELGFEVVVVEPKRDLNVTEIAKVVDSFDALMGVHGAGLANIVFLRTNAAM
IQVVPYGKLEPIAESCYGWPAREMKLRDVEYTISLEESTLLERLGRDHPAIKDPDSIHRS
GLKKVREFYKLNQDVKLNVTRFAPTLLKALELLHK*
>Aco012676_OG-GT61-A4_ANACO
MKSLARSLSKSHVGAGLLAGFFLVLLTYFTMSEQFAIRAPNLFSQPSTEHEVISTPSAQD
VEQGSKDTVEEIDAGRNEQEPKSDKFKKEEEIKEEEKTSKSSKNTQQLGGGNDKSNQSVE
LKPICDTSNPRCDVCDVTGDARILGSHSTVLYVPPPEITNPEPQEWKIRVQSRKYLPWIK
FVTIKSLRGPFEAPPCTVRHDVPAVVFALGGLIGNVWHDFSDVIVPLYLTSRRFNGEVQF
LITDLRPWWVEKYSVILKKLSRYEIIDFDSDKEFRCYPRALVGLRSHRDFGILPDLPPEG
YTMLDFRLFIREAYSLPKDVPISYRDKPEKKPRLMLINRGKTRRLLNVEEVAKSAEELGF
EVMVIEPKRDLNVTEFAKAVDSCDALMGVHGAGLTNIVFLRTNATLIQVVPYGKLESMAE
GFYSWPAREMKLRDVEYSIGAEETTLLEKFGRDHPVIKDPDSIHNSGWQKVAEFYMFNQD
VKLNVTRFAPTLLKALELLRK*
>Aco012677_modified_OG-GT61-A4_ANACO
MKSFAQSLSKSHVGAGLLTGFFLVLLTYFSMSEQFAIRVPNLFSQPSTEHEVVSIPSAQD
VGLKDAVEEIKASHNETEPKSENFKKEEEIKEEKKTPESLDNTKGKEKSNQPVKLKPICN
TTNPRCDVCDMTGDARILGSNSTVLYVPPPEITNPEPQEWKIRVQSRKYLSWIKSVTIKS
LRGPFEAPPCTVRHNVPAVVFALGGLIGNTWHDFSDVIVPLYLTSRQFNGEVQFVITDLA
PWWVKKYSVILKKLSRYEIIDFDSDKEIRCYPRAVVGLWSHRDFGILPDSPPEGYTMLDF
RSFMREAYSLPKDVPISYRDKPEKKPRLMLINRGKTRRWMNVEEIAKSVEELGFEAVVVE
PKMDVNLTEFAKVVDSCDGVMGVHGAGLTNIVFLRTNATLLQVVPYGKLEFMAEGFFGWA
AREMKLRYFEYTISAEESSLLEKYGRDHPVIKDPDSIHRGGWQPVGEIYMFNQDVKLNVA
RFAPTLLKALALLRE*
>Aco012679_OG-GT61-A4_ANACO
MGSEIKILKKLTRAASQSYLGFGLLVGFFLILLTYCMVSEQFAIRAPNGRLEEDRKSEPF
EEEDDIEEQRKTSVSSTDHDTENERKPQDQQGEDQTEKYEQDPDFFKGDNAPTTDAIESN
HFETERKPEDRQQKDRIDKFGEELNPFKNDDAPRKDPIDSNQFGNERKAEEWHENKGNEK
TPQQINPFMTEDAQKKDAIDFMPFGGGNQNTNQFGPQTKPICDMSDAKFDFCEMNGDVRV
IGSASTVLHVPNQMSYPNPHEWKIRPYSRKYMQDIKEVTVKSLNGPHEAPPCSVKERIPA
VVFALGGLTGNYWHDFTDIIIPLFVTSRQFSGEVQFLITNIQPWWIGKYTTIFKKLSRYE
FIDMDKDNLIRCYPHVIVGILSHKEFSIDPARAPNGYSIVDFTKFMRLTYSLERDNPIKL
SQNLSGKKPRLLIIARGLSRRFTNVPEIVGSAERLGFEVVVADAKFDVQLGEFARIVNSC
DVLMGVHGAGLTNCVFLPTNAVMIQVVPYGKLEHMAKMDFGDPAIDMKLKYLEYSISAEE
STLMDMFGKDHPIIKDPIAIHNSGWEKVGEFYLGKQDIRLDTRRFEPTLLKALELLQ*
>Aco012680_OG-GT61-A7_ANACO
MASSAYSRTQKNSLERKSRYDGRLVKNLSKIEPKKIGIGLVAGCCLVLLTYISLAKFFAI
YSPVFCKHIIYSFILPILRSRVKFHIAANLQSCFSHSSSSSFSVTKPSLGLSEDQAPTKL
SNTETLPKEIVARNETVETKPDANEEDEEKTSKKPTEVDQLQQREPELDPTEENDFVNLG
DKVSRTTNPTPSTAPEESSKSTISELYGKNDKSKSEPAAPRAEPKLTCDDKSVDEGFPYA
RPEYCDMSGDIRISPKQLTAFFVSPSTPPALAPSGERRLRPYARKDNFLLPGVREVVLKS
AGTDGTDNSAPSCTTTHAVPAVVFSVAGYTGNFFHDTADVLIPLFLTSAHYKGEVQFFIT
NYKPWWVHKYQPVLRKLSRYEPIDFDSDSGVHCFSHATIGLVRDRDLIIYPNPTRNPRNY
SMVDFTRFMRAAYGLPRALPAALGEEPGRKPRMLIISRGRTRKLLNLREVAAMAEEMGFR
VDVSEAGADVPRFAELVNSCDVLLAVHGAGLTNQVFLPTRAVMVQIVPWGKMDWMATNFY
GQPARDMNLKYVEYYISREESTLIDRYPKDHLVFTNPLAIHGQGWKALADIIMTQDVKLD
LWRFRPTLLETLNLLQE*
>Aco012681_OG-GT61-A2_ANACO
MKTGEKSKLVRSLRLESQRFRLLIIVVGGFLVTLTFIVVSKPDAILSSSSSPSAAAAADD
ARSASAFQKSPRTELSETKMTMDFREIWDKNEAEEKEEEEPKHKITLPTVSNYTIEDSDQ
TNPDQLGVESEKCDDPQSCSHKGKHKLTLPTISNYTINDSIQTESSEPTKSESRFDTVIT
LETNPLQNDDAADSIQPSSTTSIKLERKPLCDFSNFRANVCEMDGGEIRVHPKSASIVYM
ESDDSKADEIYKIKPYPRKGDEFCLSHVTELTVKSSKEAPQCTKHHDVPALVFSISGYTG
NLFHDFTDVLVPLFTTANQFNGEVQLVITDMHPWWVIKYQKVLQKLSNYPLIDFSKDDQV
HCFKSVIVGLHAYKEFRIDSSKAPKNYSMADFNRFMRRAFSVEREATTPVGENPNKKPKL
LIISRKRTRMFLNLNEIIGMAEELGFEVVVNEADVSSDLSRFARIVNSCDVMMGVHGAGL
TNCVFLPPNATLIQIVPWGGLDWIARLDFGDPANQMGLRYSQYGITPEESSLLEQYPRDH
EIFKNPFAFHKRGFDYIRRTFMDNQNVRLDVKRFRKVLVEALDQLNP*
>Aco012682_modified_OG-GT61-A1_ANACO
MKSQRNFSRTEAKRVGNVTIILAIFLSLCVLSIIKSHFAPYERKESLKIEKEETKETAET
ADSAAIEDEDDEAETETKAKAEAQAQAVDLSKPTCYESSRRSDTCEAAGDVRVQGRTQTV
YIQPLAQEWKIKPYCRKHDAFALSHVKEWTLKPFSAARPPPPCTRNHSATAMIFSNGGFT
GNLFHDYTDVLVPVFISSFRYDAEVQFLVSSLKPWWISKYLLIFQQLSKYDIIDVDNDDE
VHCFPRAVVGPTFHKELGVDAGKTAGGYSAADFRKLLRRAFGLERAAAAPSGDQWDIRRR
PRLLIISRKNSRTFLNERAMVDMATSLGFDVRVGEPDINTDVAKFARLVNSADVMVGAHG
AGLTNMVFLPAGAVLIQIVPFGGLEWLARGTFQEPAKDMEIHYIEYKIRLDETTLSEQYH
TDHPVLKDPFSVHKQGWDALKTVYLDKQNLRPHLGRLKNTLLEALRLLPHSHSH*
>Aco019877_OG-GT61-D3_ANACO
MVKHHHRIYVLQLRKSESEQSCQHHQHHHLPPVMYYYEDGLASSKIKHAFSKPGMISLRR
RRQLVCLLSSLALALLIFFFFSSSSPPVLCPLLYSCGGRGGDVISKRESRLPPPPCSSRM
NNTICCDRTALRTDICFMRGDVRTQSSSNSILLLPSGSNDTASYAEQRIRPYTRKWEASV
MSTIDELTLRRAAGPRCDVRHEVPAVVFSTGGYTGNVYHEFNDGIIPLYITARQYNRKVV
FLVLEYHDWWVTKYGDVVSRLSDYPPVDFSGDRRTHCFPEVVVGLRIHDELTVDAARMPG
DRTVRDFRRLLDEAYKGRIRYIERVEERRMLSPGNSLIPPAPVDPRKPRLVIVSRSGSRV
IENEAELVRVAEETGFQVQVLRPERTTELCKIYRALNYSDAMIGVHGAAMTHFLFMRPGK
VFIQIVPLGTDWAAATYYGEPAKKMGLWYTQYKILPKESSLSREYPRADPVLTDPESVAK
TGWEVTKKVYLDRQNVRLDLERFQKRLVRAHQYLISSSSSTRKKRHKGAHKKQLHHGWER
*
>Aco021830_OG-GT61-A1_ANACO
MKSQRNHARGGDHHSRRIGNMIIIASMLLSLCALSFIKARFCSTPYGKSKGPLKFEVEME
ESLMMVTDDDQRKISESAIKEYEEIKKIETKSKSENNNNFNIIDEVGEEEEDDDSGEATC
HATSRRSDTCDARGDVRVAGRSKTVHVRPLRRAQRIKPYARKHDAVAFRHVSEWALLPFP
RGQSPPPPPPPPPACTVNQSVPAFLFSTGGFTGNLFHDYTDVLVPIFISAYQFRGAVQFL
VTDVKPWWIHKFEKILKQLTNFDIVDVDADEEVRCFPRLVAGPAFHKELGVNASKTPGGY
SVVEFRKVMLREAFGLERAAAVPGGDRWDIRRKPRLLIISRKNTRMFLNERAMVEMATSL
GFDVRIGEPDVNTDVGQFARLVNSADVMLGVHGAGLTNMVFLPAGAVLIQVVPFGGLEWL
TMGTFGNATKDMEINYMEYKIKLDETTLREQYPKNHPVLKNPCSIHKQGWTAIKTAYLDK
QNVRPHLGRLKKTLLQALKLLPHSHMH*
>Aco021831_pseudo_OG-GT61-A2_ANACO
MKKRDKARLLQNLRIESQKFRFRATVIGVFLITLALIVVPKPDAFLFSKLSLTRLVLDDD
EAQLINSREFGDINEGEQKSEEEVPNVGITTLPTNSNHANDGTIRKERIVNSHQLANGSE
IRVTSESTSNENVMLPTISNRTTNDPIKREAIFSKHSDTARAKKRRTKPLCDFSLPRADV
CEIEGDVRIHANSSSIIYVKPGRSARKRSWTIRPYARKGNEHCLQNVRTLVVRSSKDAPQ
CTKNHKSTGLIFAIKGYTGNLFHDFTDVLVPLFTTARQFDRDVQFLMTGIHVWWVNKYRK
VLEALTRYPFIDFDADD*VHCFSRVIVGLRAYDEFTINPLLAPNNYSMVDFNRFMRSTYS
LERESTTKLVGDGSKKPRLLIIARKRVRKFTNMVEIIRMAEELGFEVVIDEVDVGDDVGK
FAKIVNSCDVMMGVHGAGLTNSVFLPPNAILIQIVPWGGLEWIGNLDFGDPSRSMGLKYI
QYSISIEESSLIEKYPRDHVVFTNPFLIHKKGFVEVSKVFLWDQNVKLDVWRFKGVLVEA
LNHLTKLSR*
>Aco021833_part1_OG-GT61-A4_ANACO
MGEVKVVKTISRALSQSHVGFALFGFFLVILTYFTVFEQFSTRPPNALLRTSPAVSAQMN
PKEQETDALKKDDGIKLEEKPTPAVDFHGEEDNKNTENDRRIEDHENHKEPEDAEKKDGV
DSKQFGHEPEKKEENDSKQFGGGTEHPNQQPEKKDETEVKQFGGGTENRQRPPQNKPLCD
TADPRSDVCDMEGDIRTHGISSSILFVPPYPVSNPEPHEWKIKPYSRKFMNGIKEVSVKQ
LHGPQEAPACSVRQSIPAVVFYLGGLTGNYWHDFTDVIIPLFIEARQFDGEVQFLITNIQ
GWWIGKYHMILKQLSRYDIIDLDKDLQIRCYPRMIVGIRSHKEFSIEPSRAPNGLSMVDF
RKFMRIAYSLDRDYPIKLRENVGSKKPRLLLIARGLSRRFTNVEEIVKSAERLGFEVEVV
DAKFNVNIAEFAKVVNSCDVMVGVHGAGLTNCVFLPTNAVMIQVVPYGKLEHMAKIDFGE
PAIDMQLKYVEYSISAEESTLMDMFGKDHPIIKDPMAIHRSGWEKVGEFYLGKQDIKLDV
NRFAPTLLKAIDLLKE*
>Aco021833_part2_OG-GT61-A7_ANACO
MASAAYSRRLKLLARERKPTKQDAKSVKSFSKIEPKKIGIGLVSACLLGLLTYASLLKFF
DSEDLPNFTNTTTISVTDEASAAPIDEREIGMKNETIESESGTVEEDDFVQQEEEITPSR
ESDSDSSSATKDSSDISATTSDEDIGIVEDSSKSNTSQIVQNFRTIKPESKITCDDKSID
EGFPYARPVFCEMTGDVRISPKNSSVFFVTSSEGIEEERRIYPYARNDDYLIPKVREVIL
KPVNADHETPSCTAIHDVPVVVFSVSGYTGNFFHDVADVLIPLFMTSRQFGGEVQFVVAN
YDKRFLRKYEPVLKKLSRYETINFDTDESVHCFRHAFLGLIRDRDLIINHHPTRNPRGYS
MPDFTEFLRGAFSLRRAAPSVLGEQHRKRPRMLVISRTGTRKLTNIRQVAAMSEELGFEV
IISEARADVRRFAQVVNYCDVLLAVHGAGLANEIFLPPGAVVIQIVPWGKMEWMAENFYG
KPAREMKLKYLEYYIAKEESSLMKKYPRNHIVFRNPMAIHGQGWKALSEVIMAQDVKINL
RRFRPTLLEAIDLLQE*
>Aco021835_part1_OG-GT61-A3_ANACO
MKIARSVSQIEPQKFAFGLVLGCLLCSLTYVSVFKFDVVSLLNSASPSSLTAPPFENNVT
SQQLGRGLKNVTLESDKNEAFVMIWNSSSSSSSLAADPSNSTQQQDLKGAGQEISLQCEL
CGKENGTTTITTTANSSGSDKIDSIQKTAAFEAMKTGNERRNDLNPAKKPMCDFSNRRID
RCEIEGDVRILGRNSSIFLVNSRETDGPYRNETWWIKPYPRKTDTNAMSNVKELTLKSLE
PFEEAPQCTDHHDVPAVVFSVRGYTGNFFHAFTDVFVPLFETSHEFNGEVRFLITEFRAW
WINRFLPIFKSLSRYDMIDLDNDDRVLCFPRAIVGLKSHGDFSIDPSPSPEGYSMVDFSR
FMRSAYSLKRDSVAVGTRRPRLLIISRERTRKFANLKDVIHLAEKMGYEVVVSEANIDLA
QFSQVVNSCDVMMGVHGAGLTNIVFLPTNAVLIQIVPWGGLNWIARTYFDKPSKEMKLNY
LEYSISKEESTLIEKYPRDHAVFTDPASIRKEGWIPMKEVFLDKQDVKLNLRRFKPVLKK
ALALLHTRSRE*
>Aco021835_part2_OG-GT61-A3_ANACO
MKLLRFFSRIELQKVGFAIGTGCLLVSLIYVSVFKFDVVSLLNSTSSSALSASPSNHRVE
DIVCSQQFDERSEDSILGKKLMCNFSSSRTDICEIEGDVRILGKNSSIFLVDSREIYDPC
GDETWWIKPYPRKSDKEAMRNVGELTLRSLNSLEDAPRCTDRHHEPAIVFSVRGYTKNYF
HAFTDVLVPLFETSYDFNREVRFLVTDFRPKWMNRFLPIFKNLSRYDVINLDKDDRVLCF
PRAIVGLRRHADLSVDPSPSPKGYSMVDFVRFMRRVYSLKRDSVVGTKRPRLLIITREET
RKFVNTKDIVHLATEMGYEVVVSEGQADLAQFSRVVNSCDVMMGVHGAGLTNIVFLPTNA
VLIQIVPWGGLNWAARICFEEPSKEMKLKYLEYSISEEESTVIGQYMRNHSVFKDPGSIR
KQGWNALKEVFLDKQDVNLDLRRFKPVLERALELVHTHSRE*
>Aco021837_part1_OG-GT61-A4_ANACO
MKGINSNLSQVHMRSIGSGFLLGCFTILLFYFTTYDRYGGEQVENVKPQKKLICNFADRR
SDVCEMDGDVRIHGNFSSIYFINSIESDTSVTNETWQVKPYTRKHDRNLMERIRELTIAS
SHSPFDAPTCTVNHSIPAVVFATEGITGNFYHAFTDLLIPLFITSRQFDGEVQFLISQML
IRWVHKYERILKKLSNYEVIDLDKEVKVHCYPHAIVGLHSHKPLSIEPSRAPNNYSMVDF
AKFMRTAYALDRDSSISLRENPRTNKPRLLIIARNRTRQLVNIDEVARMADGLGFEVVLE
EGSSLRTVGQFAQIVNSCDVMMGVHGAGLTNSIFLPTNGVLIQVVPFGMLEAASMVDFGI
PAGDMKLKYLQYSISEEESTLIELYPRDHPVLRDPKSLHKQGWSVLSKIYLRQQNVRLNV
TRFRPVLVEAMGLLN*
>Aco021837_part2_OG-GT61-A3_ANACO
MKHVRSCCCRIELQKFGFGLVAGCLLVSLAYVSEFNFDAVSLLNSTSSSSLSVAPSSHRV
EDIVTSQQVGKRIRSSRKKGDLRKDEKQEISLQCKLCEIENAAAAAANNGSYAIDSLWKT
TTTFEAKPTTDERSEDSTLEKKPMMCDFSNSRTDICEIEGDVRISGKNSSIFSVSSPETD
GPYENETWRIKPYPRKADKQAMSNVKELTLKSLSSFKEAPQCTDRYDVPAVVFSVHGFTG
NYFHAFTDVFVPLFETAHGFNGEVRFVITDFRARWIHRFLPIFKSLSRYDMIDLDNNDGV
LCFPRAIVGLKSHNELSIDASPSPKGYSMVDFLRFMRGAYSLKRDSVAAVGIRRPRLLII
SRERTRKLVNVKDVIRLAEKLGYQVVVPRAQKDLAQFSRVVNSCDVMMGVHGAGLTNIVF
LPTNAVLIQIVPWGGLDWVVRTCFGEPSKEMKLQYLEYSISEEESTLIEQYPRDHAVFTD
PASIRKRGWVPMKEVFLDKQDVNLNLSRFKPVLEKALELLHT*
>Aco021838_OG-GT61-A4_ANACO
MKWINNLNLGQVHARSIGSGFLLGCFTILLFYFTTYDRYVNCITVTKTVYSDTFKCRYRS
KKCCWLNLPTLLKSVTICGVARYIVTVKECCYNLKECCGGEQVENVKPQKKLICNFAEPR
SDVCEMDGDVRIHGNFSSIYFINSFESDTSVTNETWQVKPYARKHDRTLMERIRELTIAS
SHDPFDAPTCTVNHSIPAVVFATEGYTGNFYHDFTDVLIPLFITSRQFDGEVQFLISQMH
IWWVHKYERIFKKLSNYEVIDLGKEVKVHCYPHAIVGLHSHKPLSIEPSRAPNNYSMVDF
AKFMRTAYALDRDSPISLRENPRTNKPRLLIIARNRTRQLVNADEVARMADGLGFEVVIE
EASFFRTVAQFAQIVNSCDVMMGVHGAGLTNSIFLPTNGVLIQVVPFGMLEGASMADFGI
PAGDMKLKYLQYSISEEESTLIELYPRDHPVLKDPKSLHKQGWSVLSKIYLRQQNVRLNV
TRFRPVLVEAMGLLN*
>Aco023932_OG-GT61-A6_ANACO
MASYTLYHHSLGALCRRSKEDKDINMKLPKTTQGRVEAPKLRKLGTTALIICCLLISFFF
FVVLRPSFDPSSILNLHTNITIQVLEENTSFVDERIIISNAKPPKMMALVVFHTFVLVLV
ISFLISLRYAKVEEQREDNFTSTNATLISWPLLREEKGSESMRINGSTNAEEENTKSKLE
IAGVELESHVDVVERNQEAHDIVGGEVLPKSNILCDFSQRRSDTCVVEGDVRVLGRASTI
ILAGDLQLHTSPQDTWKVRPYARKWEQPIMEKIKELTLKGPIKPKESPKCVVNHDVPAII
FSTGGFLGNFFHDFTDVLIPLFITSRQYNGDVRFLVTNFNSRWIKKYQPLLLRLSRFPII
NLDGEKSTHCFPKAHVGLISHKELSINSSISPNGYSMTEFRELLRTCYSLSRNSVSKGTR
RPRLLIVFRKGSRTFMNKKEVILMARGLGYKVVLAGPEETHNLPRFARIVNSCDVMMGVH
GAGLANMMFLPDNATLIQIVPWGRLGYACRHDFGNPAPDMGLRYLEYEIREEESSLIYQY
PRDHPVFSDPLSIHKQGWNALWSIFLNQQNIKLDVRRFRGVLQEALKSLR*
>Aco024725_OG-GT61-G_ANACO
MAKGHPRATRRLALPGLMIFLLIPILYTLILRRGAHSLHPLKSQVSPRESSLSLRSDGKS
KKERGSSLSLTVEEDGAAVEEFNKFLTHKLARDFRDAVSQVPASTFRILARSLRRSVGIQ
RNLDHWIRDFETKLQNPCLLNLDKSLFELDRDTLHTRLGSAHECHSGVRLVLSRWCRSCQ
LDLLSTDQATGAGCCIFRRPGSRQGRCELEPYPTVRARGFPLLQYRISSGLRERENWWDN
HPVLRREVGIGRVMFKATEGWLDLVIVGLKRLASCLIVGGEAQSELSQNGISCTSDRSSD
VCITSAAVRIATSASSSSHSLSAVYLVGNQQLPRNSDIIFRPYPRKFDPEAMQETSPIQI
VGGHPNPPPCDITHPLPAVIFSTGGFAGNFFHDINDLIIPLFLTTGHLRSRIRLVATDFR
PWWAHKYRRVLSRLAADEIIAASSAFADVGPAKVHCFPAAIVGLKYHGNLACNVSDAPSG
ISVQKFRRFLHEALSLKADRVVRAEEPTVVLISRRNSRALLNEDEIIETAREIGFRVEIA
APKRMWKMESFAELVNGCGVLMGVHGAGLTNMVFLPPGAVLLQVVPWGLDWASEVYYGQP
AQQMGLQYVEYHIEVQESTLYDKYPGDHPILADPWSINNQGYNVSKPVYVDGQNLRLNLT
RFRETLLLAFQLLPRPS*
>Aco031505_OG-GT61-A4_ANACO
MTKSLARSLSKSHVGAGFLVGFFLVLLAYFTVSEQFAIRALNLFSQRSTEHEVVSTPSAK
DVEQGRGAEKSNQLVELKPICDTSNPDFCDITGDTRILGSNSTVFYVPPPKITNPEPQEW
KTRVRTHKHLKLIEFVTIKSLRGPSEAPPCTVRHDVPAVVFELSVQIGNIWHDFNNVIIP
LYLTSRRFNGEVQFLITNLKPWFLKKYSVILKKLSRYEIIDFSSDKEIRCYPRALVGLRR
HRDFGILPNLPPKGYTMLDFRLFIREAYSLPKDVPISYRDKPEKKPRLMLINRGETRRLL
NIEEVVKSAEELGFEVVVVEPKRDLNVTEIAKVVDSFDALMGVHGAGLTNIVFLRTNAAM
IQVVPYGKLEPIAESCYGWPAREMKLRDVEYTISLEESTLLERLGRDHPAIKDPDSIHRS
GLKKVREFYKLNQDVKLNVTRFAPTLLKALELLRK*
>LOC100829143_OG-GT61-D3_BRADI
MVQQQHRIYILQFDKGEPPEEEQLSCSPKQPAGATGRRIMYYYHDYGSKNGRQASAKSCS
RPSRFLGMRGFFGLLLICFLSVSTFLAAPGSSSFFSGEQQRAAAAAMATAGAPCAAVRGN
DTLCCDRTSERADMCFARGDVRMHSASSSFLLVSGNKESSPAPGKKEEQEERIRPYTRKW
EANVMATIDEVRIRRVHPAHGGPSAPRCDVVHDVPAVLLSTGGFTGNVYHEFNDGLIPMF
VTAAHLRRRVVFVILEYHDWWITKYGDVVSRLSAFPPIDFSADRRVHCFPELIAGLRIHG
ELTVDPARTPDGATSIADFRALLDDAYRGRLLYLDRLAAARKHRRRPRRRSAINSVEIEK
RPRLTIVSRTGSRVIENEEAVVSLASEIGFEVRVIRPERSTEMCKIYRELNGSDAMVGVH
GAAMTHFLFMRPGKVFIQVVPLGTDWAAGAYYGEPAARLGLRYVGYKIRPDESSLAREYP
AGDPVLVDPAAVAKRGWDVTKKVYLDRQNVRLDLARFREELVKAHRYLVSSGAGAA*
>LOC100826010_OG-GT61-A4e_BRADI
MYYFKTQRRKRRRSSLLSEAVKVFVVDISLLSISGAEQAAAGREMKAVSRSKSFKKGRGA
SSCSLPLLLLIGAVQFFVIGKPFPSLLLDSRKVFNLTEEEFIPEPHVSCDFSGNRSDYCE
LTGAIRIRGSTSEVFLVTPRRATAGEFLGPNATGWGMIAANATSWEMQPYTRKGESRIMT
GITKLTVRLSSTAEDSPPACDVMHDDVPAVVYSNGGYCGNYYHDFNDNIIPLFITARHLA
GEAQLVVTQKQAWWFGKYAEIVSGLSKHEPVDMDADARVHCYRRAFVGLRSHKDLSIDPR
RAPNNVSMVDFKRFLMWRYSLPREHAIRTDDEHQRKPRLLIVTRRSRRRFVNLEEIVAAA
EEVGFEVTASDLITSSKKKGESSADDSKMQARMAEASATVNAYDAMLAVHGSGLTNLLFL
PMNAVVVQVVPLGRMEGLAMDEYGVPPRDMNMRYIQYNITAEESTLSEMYPRGHPVFLDP
GPIHKQSWSLVKDIYLGKQDVRLDLNRFRPVLQKALDLLR*
>LOC100826633_OG-GT61-A1c_BRADI
MMKAQQQGRSRQEPRRMGNSAMVITMLLSLCVLTFIKARYCSTPFPKAAPVLEVEVDEDY
DGSRYRIDGPIGEEDFDPHRPTCYNTSKRSERCAAVGDIRFDGNHSKIYINPLDKEWRTK
PYARRHDAVAMDDVREFTLLPFDTESSNTTVVPPLCTRNHSVPAFLFSSGGFAGNLYHDY
TDVLVPLFTSTHHFRGEVQFLLTDIKDWWLDKFTPLFRQLSNYDVIDADNDQQVHCFRRI
IIGATFHRAMGIDPKRSPGGETVADFKRLLRHAFHLTRPVASRDNPRLLIISRKSSRRFL
NERAMAHAAALAKFDVRIAEPDNHTDMPNFARLVNSADIMMGVHGAGLTNMVFLPSRAVL
LQVVPFGGLEWLSRVTFKDPAKDMDVNYMEYNVSLEESSLRNLYPEGHFYLKHPYDVHKK
GWDAIKTVYLDKQSVRLNLTKFVQTLELARSRLPA*
>LOC100844505_OG-GT61-A7a_BRADI
MNSTAYSRPSKLPGGAGGERRPPRLMRGFAAKIEPKKLGAGLLAGCCLALLTYVSLAKLF
AIYSPVFASTANTSGLLQNSPPSSSSVPETTDAIPAEATFVGRKNDDPAADPVDFPEEGP
SMDGSQEPGLPEVVSRKEDDAEKAIAATSQPKPSEEDSAAAGAGEGTPPAKMTCDENGVD
EGFPYARPAVCELSGDIRVSPKDKTMYLVNPSGAAAGFDENGEKRLRPYARKDEFLLPAV
VEVTVKSVPSASGAPRCTKRHRVPAVVFSVAGYTDNFFHDNTDALIPLFLTTAHLKGEVQ
LLITNYKPWWVQKYTPVLRKLSNYDVINFDDEDGGAVHCFPDGYLGLYRDRDLIISPHPT
RNPRNYTMVDYNKFLRGALELPREKPAVLGEEPGMRPRMLIISRSGTRRLLNLDEVSAAA
SELGFNVTVAEAGGEADVPAFAAMVNSADVLLAVHGAGLTNQIFLPTNAVVLQIVPWGNM
DWMATNFYGQPAREMQLRYVEYYVGEEETSLKDKYPRDHVVFRDPKALHTQGWETLADTI
MKQDVQVDLSRFRPFLLQAIDKLQE*
>LOC100828889_OG-GT61-A3_BRADI
MEGGGKMGYGGGGGQHETARLLKALSRTVEPRNFGIGLVAGFLLVTCAYFSTANFDAIHI
ALMPSKNGIGSPLTAFDGSGHRLGPDLGAQDPEDALSKQGSKAEVLDTDDEFSRKMNLPA
SSGPDASMGDTGKEGEAFPGAPPNATAEGGGTLLPPLSSPEESTNSTQEQGVLEDEELQV
QDAMAAAAANASKKISGGSNGSSSPASVIQSDPATIPAPAQQIPTPQLEVKAPPVEQIPP
TPVQQQEVKATPVQLIPPTPEVKQTGSSSSEAAAARRRPWKPLCDFASNRRIDWCELDGD
VRVHGANGTVTLVDAAMAAEEWRVKPYPRKADASAMRFVREITVRSTPPNSANAAPACTE
RHEGVPALVFSDRGYTGNYFHAYTDVILPLFLTARQYSGEVQFMVSDFQMWWIGKFMPVF
KSLSNYPLIDLAADSRVHCFKHVQVGLTCHADFSIDPSRSPNGYSMVDFTKFMRQTYKLP
RDLAAPINGARPRLLIIARARTRRFDNLAEIVRGAEKVGFEAVVSEGDHEVAPFAELSNT
CDVMLGVHGAGLTNMIFLPTGGAVIQVVPLGGLEFVAGYFRGPAADMGLRYLEYRIAPAE
SSLSEQYPPDHPVFTDPEGVKSKGWDSLKEAYLDKQDVKLDMRRFRPLLKKAFAHVRANK
KLQ*
>LOC100846082_OG-GT61-A5_BRADI
MPSEKKVISSFTVKVGLALFAGCILAPISLMTMFRLAVPLQTLRLLFSVGSVSSMTLGEQ
TGSADGAALFCDMSSPRSDVCELKGDVRVFLPNTTIVFLHPTIRRRSWRMKPHARKNDRH
ALSSVTEVSLSVVASSSLRHAPSGCTAESAAPAVIFSAGGYAGNMFHDFTDVLVPLFITA
SRFHGEVHFLVSDAPSWWLDKYQPLLRMLSRHAIIDMNRRSSEVLCYRHVIVGLRFHKEM
SIDAAKTVGGRYSMADFARLARTSYGLERDRAIQLPRNDNNNGGSGVESHHRPRLLIISR
KATRAFTNVDAIARTASILGYNVVVGEADQQSDLAALARLVNSCDVLVCLHGAVLTNLVF
LPAGAVVVQVVPLGGLEAAAVEAFGAPARDMGLGYVQYNIAVEESSQAARVLAEPPAVRK
EGWLALWSAYLVGQNVTLDVARFRGALSRALELLRH*
>LOC100826343_OG-GT61-D2_BRADI
MVHHHRASLLLQHNNQQQQLRKQVDEEQQAEEQEGAGKTMKELRCRIVDYACHHRKKHGH
DALLLMLGGFAFFSCLLLLLPSSPFSAAMDELLQLGRNNRCDQEQARSDPPCAAVADGTV
CCDRTAERTDVCVMRGDIRTQAKSNSLFLLRPANSSSSGRAADERIRPYTRKWESSIMST
IDELRLRTVSEDSSSSVPTPARCDVQHEVPAVVFSTGGYTGNVYHEFNDGIIPLYITARR
YNKKVVFVMLEYHDWWMTKYGHIVEQLSDYPPVDFSGDNRTHCFREAVVGLRIHDELAID
ASRMMPPGSIADFRQMLDDAHRGRVQVIIDEEAEAAKNSSSSNSKTKKPADDEDEDKPRL
VIVSRNGSRAIENEAELARAAAGAGFRVELLQPRPDTELAQMYRVLNGSDVMVGVHGAAM
THFLFMRPGSVFIQVVPLGTDWAAENYYGEPARRLGLRYMPYKILPAESSLYRRYPRNDP
VLTDPVAVNAKGWQVTKKVYLDGQNVRLDMPRFRRRLREAYAHWAAQRRRQHSKPL*
>LOC100837177_OG-GT61-A2a_BRADI
MMKAGGDRPKLVRGLRQESRRFRLLVIVVGFFLVSLTFVVVSKPDAMLFGLNGKLPADQT
PTSILIQQKVNAPPVSSRKTSTNTFGVDPKVVDDEAYVKQKGLRAGEEEDSRVLSEPDPA
SGMMEPKPIPNKDGKKGDKSDEEVLGGERKGEGEHGHAEEKHRVTLPTVSNYTIHDAEDN
ENAKQEGTTNSQQGSKPLCDFSNFRANVCEMRGDVRVHPRATSILFMEPDGSQRDEVWKI
KPYPRKGDEFCLSHITELTVKSSKVAAECTKYHDVPAVIFSLTGYTGNLFHDFTDVLVPL
FTTASEFNGEVQFLITDMALWWTIKYQTVLQKLSKYPLIDFSKDDQVHCFKHAIVGTHAY
MEFTIDSSKAPHGLTMVDFNRFMRGAYSLGKDTAVVLGETPKVKPRLLIIKRHRTRMFLN
LEEIITMAEELGFEVVIDEANVSSDISGFAKLVNSVDVMMGVHGAGLTNCVFLPHNATLI
QIVPWGGLDWISRTDFGNPAEMMGLRYKQYAISVDESSLTDQYPKDHEIFKNPISFHKRG
FEFIRRTFMDKQNVKLDCKRFRPILLEALDNLNP*
>LOC100836135_OG-GT61-D4_BRADI
MQQPQHHKPKPSLSGSSSWIRRSPPPSPPHKKPWGAGGSRSRYACRFLPLLALTVYSLLT
VLRIPSSSLVVNTADSERVERREDVEAFKTHLPSNQNSLEARQETRSPASLPCSAFINGE
AGGRQSGEGVLCCDRSHYRSDVCYLRGDARTDPSTSSVLLYNAPRGAAPEKVRPYTRKFE
GSIMSTIDEVTILPVPDGNGTSDAASRDRDSLRRRCDVRHPAGVPAVVFSTGGYTGNVYH
EFSDGLIPLFITSQRFAGEVVFVVLEYHYWWLGRYGAILERLTNYKIVDFRYDRRVHCFS
EMIVGLRIHGELVVDPKLMPNGKSIKDFQALLHQGYSKAPASSSSAPVPLPLVPLSRPCL
DHATTKAAKPKMLIFIRKQNRVILNLPHVVTACRRAGFAPHVMNLRRQTPLPVIHAALAS
ADAMVAVHGAAVTHFLFMRPGTVLLQIVPVGLDWAAESFYGKPAQQLGLEYLEYKVAPEE
SSLAAEYGLDSTVVRDPSVISSRGWWEMKKVYMDRQNVTVGIKRFGELLRAAKLHLKNAT
ACANSNGNGKAAAVR*
>LOC100826127_OG-GT61-D1_BRADI
MAASKLPEEKSLIGGAADNLQDGKKVGRLRWPGFVHFFFLLTVVTCAFVYAPRFFLAPST
SGVVASVDFFAPAKAAMSSSSPPPSSSSSTPQAALLPPPPSSSSNSSSTPQAALSPPPQP
SSSSTNSTVRAGGGQDHADGGGGGGGDNASSSSSGDDEDLVLDNQVGSPCESMGKHGRIC
CDRSDFNTDVCFMSGDVRTHAASLSFLLFNANATVEEQRIRPYTRKWERHLMASIHEVRL
RAPTASESETSKCDVVHEAPALVMTAGGYTGNLFHAFNDGFLPAWLTSSHLRHGVVLAVL
AYNPWWAGTFRELISELSGRRGVVDLVHDTRTHCFPAGAIVGSRFHGVLSVDPARTRDHK
SLLDFHTFLARAYEADNAALKQEEQQGRRPRLGILARKGNRVIENQGAVARLAESIGFEV
SILETANGAPLSASYAAVSACDVLLGVHGADLTKLLFLRPSNNTNSNSTAAVLQIAPLGV
GPIARGCYAEATVSMGLRYEQYDVVAGESSLRLKYAADDVIVADPETAKKGAGWELVAKV
YLGSQNVTLDLDRFGDTLRDLHSAILAAAAPGPAARP*
>LOC100843951_OG-GT61-A2c_BRADI
MKGGGVRFESQRFRLLTIVVGCFLISITFLLSSRPEAAAFDTLSPKAWLEEARTPAPKKP
AAIKTVVAAKSSSSSPAASLGRDFLVDITPQQQGDQSGASHGDGHGSSTGGEKTTESTEW
VKDTVIIQEVRGSSGGERAEPQEKRDRNAAAGAQDEAAAEEAVVRDDAVRSTTTTQTDVQ
PAGQEEVTPVGGRRMKLQGAAAEAVMTTEEQQTPASSETTARAADHHELQQQPLPTLCDF
SDQRSDVCDFTGDIRMDANTSSFVLVVGQGTSPQSHKVRPYPRKGDETCMGRVTEINVRT
TTTASSPPPLCTQTHDAPAVTFSIGGYTGNIFHDFSDVIVPLFNTVHKYAGDVQLVMANV
APWWLIKYDKLLRSISRYAPLDLAAAGTRGEVHCFRHAVVSLRAHRELIIEKDRSLDGLA
TPDFTRFLCSALSLPRDAPTNIADGSGRKPRLLIISRHRTRILLNLAAVVLAAEEAGFEA
VVNESDVANDISEVGRLINSADVLVGVHGAGLTNMMFLPPGATMVQVVPWGGLQWIARMD
YGDPAEAMGLRYVQYEITVDESSLKEKYPRDHEIFTNPTGLHKKGFGFMRQTLMDGQNIT
VDVARFKGVLQEALGNYLAQS*
>LOC100840722_OG-GT61-A4c_BRADI
MMGGDQGGKMVKSLRGAAQKYLGVGFLLGFFLVLLTYFTVSEQFAIAAPNAIRRSSPGHN
TPATPAVAEKTHQLPIVKEEEEPKPKPEEVQEKPPPVVDEEQETHPETEEAPGAGSSTAV
PVRSTPDESAPAKKPACDIQGPWASDVCAIDAGVRIQGSARTVLITPPIESGGANPNPQS
WQIVAYSRKHQAGMIPITVRELATAAEAPACDVTSEVPAMVFAMGGLTGNYWHDFSDVMI
PLYLQASKFQGEVQLVVTNLQPWYAGKYRQILGKLSKYQIIDMDNDKQVRCYPRGSVVGI
RMHKEFSIDPEKAPTGHSMPEFTAFLRDVFSLPRAKPTPPAAIVSGEKKPRMMIISRRHP
RALVNVAAVKAMAERVGFEVVIGDPPFSQDVGAFAAEVNTADVLLGVHGAGLTNSLFLPT
GAVFIQIVPYGKMEHIAETDFGIPAFDMGLHYVAYSAGVEESSLVETLGRGHVAVADPEA
VHRSGWDKVAEYYLGRQDVKLDLARFEPVLLKAMATLRE*
>LOC100844253_OG-GT61-A4d_BRADI
MGSEAKPGKAAMKGWAQRYLNLSFVAGFLLVLLTYVVLSQPQRFAAISTTTSPNAVAKMA
PRVTAAEHRKSAATEAPGETGEEKKEQMKPEASGNQDQDEKQQGQEEETWRTKDEDSAAT
VTATEEPRTKRDDRDVQLSEEAKVVCNRDGPFSDTCEVTGDVRINGSALSVTLLPSSRQE
TTSRRQQWKIRPYSRRTMTDIREVTVTQLASADEASAAPACTVTHEVPAIVFALGGLTGN
YFHDFSDALVPLFVASRRYGGEVLFLVSNIQPWWLAKYGAVVRRLSKYDAVDLDKDNQTR
CFRHVSVGLRLTKEFDIAAGKNNPLSMPDFTAFLRETYSLPRNSPTKISLGATGSNDDNQ
KPRLMLIHRSHYRKLLNVPEIVAAAESAGFAVTISDPRFDVRISDLAKSVNSFDVLMGVH
GAGLTNAAFLPPGGVVIQVVPYGKMEGLARTDFGEPVKDMGLEYLEYSVSAQESSLLEML
GPEHLVIKDPEAVHRSGWDKVAEYYLGKQDVRLDVERFRPTLDKAMEYLRQR*
>LOC100835033_OG-GT61-A1d_BRADI
MKASLRSRQEPRRVSNGVIIAAMLLSLCVLSIVKARYCSTPFGKPDDQLQEQMNSSIRME
TDHPAATVEEEQEDEEDVEEAPATAAKASTTSAAAAVVSGAGKKSPKPKSKSKPKKQTCY
MTSKRSERCEAAGDIRVEGNASLIHINPLSKSWKTKPYARYHDPVAMAHVREFTLKPFSS
SSSPPPPACTKNHSVPGFLFSNGGFSGNLYHDYTDVLIPLFLTTRSFRGEVRFLLSGLKP
WWVTKFTPLFRQLTNYDVLDVDNDGEIHCFPRIVVGSTFHKDMGVDPSKSPGGVSVVDFK
RTLRAAFDLPRASASRAGARGDGKPRLLIISRKSSRRFLNEKEMAAAGAAMGFQVRIAEP
DQHTDMATFARLVNSADVMVGVHGAGLTNMVFLPAGAVLVQVVPFGGLEWLTRVTFKEPA
ADMEVRYMDYNVQLEESSLLDQYPRSHQVLADPYAVHKQGWDALKTAYLDKQNVRLDLDR
FRATLRDALALLPPAAAPLPA*
>LOC100840829_OG-GT61-A4a_BRADI
MVADSSWSPSMSAPESVSRRLVQHHKAMIGFLFGFFLVVGLYSTVSGQFGSTNTIAAVLQ
SAPTAEHSDKNTTASSPGASMSSPPASAPKNSTQGAVHDVDNGQNVDATKKTGDQRLQDN
VHGSDSINNKTSANFTVNLDNLQANRTDKSGQTVNTASDKQEEEIIRQELDLDGDTNERN
TRHGAPRKPICDLSDPRYDVCDMSGDARAIGGPNRTVLYISGDAAGAEEGHEWAIRDQSR
KHLEYINTVAVKSLSAAQAQAQSAPECTSRHAVPAVVFAMNGLTSNPWHDFSDVLIPLFI
TARGFDGGVQFLVTDIQPWFLDKYRLILANLSRHDIVDLDKESGSVRCHPRVIVGLRSHR
DLGIDPARFPAGNKNYTMLDFRMYIRELFSLPPASVDIPYKEQSAAAAAEKQRKKPRLML
INRGRNRKFVNLPEIAAAAEAAGFETVVVEPRRDLKLEEFSRVVDSCDVLMGAHGAGLTN
FFFLRTGAVMLQVVPWGHMERPSMEFYGVPAKEMRLRDVEYSITAEESTLYEKYGKDHPA
VRDPESIHRQGWQLGMRYYWLEQDIRLNVTRFAPTLHQVLRTIRG*
>LOC100838010_OG-GT61-A1a_BRADI
MKSSNRNLSRGDGRRLGNAALIAFMLGSLLLLSLLRARFSPIGKTGEAMKAEEQQGLRKG
SAKIEETVDDATAASTAEEEEEEIQPKATDTSTSGSSASVSTAAAVANHDQLPKPVCYET
SRRSDTCEASGDVRVQGRTQTVHIRPLEKEWKVKPYCRKHDAFAQSHVKEWTLRPLSSSS
PHCTVNSSGSGLTAFVLSTGGFTGNLFHDYTDVLIPAFITSRRFHGEVQFLVSSYKSWWT
SRYLQIFQQLSNYEVLDIDADDEVRCYDKAVVGPTFHKELGVDASKTPSPGYSMVDFRAM
LRQAFGLERAAAEPSGDRWDIRRRPRLLIISRKHTRAFLNERAMADMAMSLGFDVRVGEP
DVSTDVGKFARLVNSADVMVGVHGAGLTNMLFLPAGAVLVQIVPYGGLEWLARGTFKEPS
PDMRIHYLEYMIQLDETTLSEQYAKDDPVLRDPASIHKQGWDKLKTVYLDKQNVRPHLGR
LKITFMEALKLLPHGRGQSN*
>LOC100845100_OG-GT61-A2b_BRADI
MKAVERAKLVRSLRQESRRLRLLVLVIGFFLVTLTFVVVSKPDALLFNLNGRLSVDQAPR
SLLIRQRVDAATDPQRSAGQDPKVLDDDADQGTSVDEKRELTGEPEQGEKEQQEATASEL
VGGGGREANKGQEGHQKYHKVTLPTVSNYTIHDAEDSHNVKEEDSKTEEVQTKLEAPVDN
SDGRSRQPAWDNVEWERKPLCDFSNFRANVCEMRGNIKIHPNASSVMYMEPAGSKRDEQW
KIKPYPRKGDELCLSHITELTVKSSKVAPECTKYHNVPAVVFALTGYTGNLFHDFTDVLV
PLFTTASEFNGEVQFLITDMAIWWTRKYHVVFEKLSKYPLIDFNKDDQVHCFNHAIVGLH
AYMEFTIDSSKAPHNYSMVDFNRFMRQTYSLPRDAVSALGEIPKTKPRLLIISRQRTRMF
LNLQEVVAMAEELGFEVVVEEANVSSDLSHFSKAVNSVDVMMGVHGAGLTNCVFLPHNAT
LIQIVPWGGLEGVCRIDFGDPSEQMGLRYKQYSISVHESSLTDQYPLDHEIFKNPLAFHK
GFEFIRQTFMDKQNVRLDCNRFRPILLETLDQLNQ*
>LOC100825423_OG-GT61-A7a_BRADI
MTSTAYSRPSKLPGGGGGERRLPPRLMRGFTAKIEPKKLGAGLLAGCCLALLTYVSLAKL
FAIYSPVFASTANTSALLQNAPPSSVPETVKASIPPEETTLVGPKKDSTAADPVDSAETG
PDMAGSQEPGLPEAVSRKDDAEKTAAAAEPKPKPSEENPEKSNVAAAVEGTAKANMTCDE
NGVDEGFPYARPAVCELSGDIRVSPKQKTMYLVNPSGAATGFDEKGEKRLRPYARNDDFL
LPGVVEVTVKSVPSTAAAPQCTKQHRVPAVVFSVAGYTDNFFHDNTDALIPLYVTTAHLK
GEVQLLITNYKPWWVQKYTPVLRKLSSYDVINFDEDAGVHCFHEGYLGLYRDRDLIISPH
PTRNPRNYTMVDYNRFLRGVFELRRERPAVLGEEPGMRPRMLIISRSGTRKLLNLDEVAA
EASELGFNVTVAEAGADVPAFAALVNSADVLLAVHGAGLTNQIFLPTDAVVLQIVPWGNM
DWQATNFYGQPAREMQLRYVEYYVGEEETSLKDKYPRDHMVFKDPKALHKQGWQTLANTI
MKQDVQVNITRFRPFLLQAIDKLQP*
>LOC100833936_OG-GT61-A7b_BRADI
MASTAYTRPSKPPGLAGERRPAARLSRELGRIEPKKLGIGLVAGCCLALLTYISFARLFA
IYSPVFESTSLVMKNAPPASTAVPSTESGTVQQKIELEDEKDVVEDPKEPSFPEEERKVE
EKEEETAVTKPSGGGDAAETKIICDENGVDEGFPYARPSVCELTGDIRISPREKTMFFVT
PSAAGAAALDANGEKKIRPYARKDTFLLPGVVEVTIKSVPSAEAAPACTRQHDVPAVVFS
VAGYTDNFFHDNTDVMIPLFLTTAHLRGEVQLLITNFKPWWVKKFTPLLKKLSNYEVINF
DKDEEVRCFRQGNLGLYRDRDLILSPHPTRNPRNYTMVDYNRFLRGAFGLPRDAPAVLGE
KTSARPKMLMIERKGTRKLLNLAAVVAMCEELGFAVTVAEAGADVRGFAETVNAADVLLA
VHGAGLTNQIFLPTGAVMVQIVPWGKMDWMATNFYGQPARDMQLRYVEYYVSEEETTLKD
RFPRDHYVFKDPMAIHAQGWPALADIVMKQDVMVNVTRFKPFLLSALDKLQE*
>LOC100832680_OG-GT61-A6_BRADI
MKSGRNESSSKKLVSAGAAAWLLLPLLVLVVLKTDSLPQITLYSVDGVAPSPASDGEKDV
AVADSIKDSNREQQFLAVNGEVDVSSVNSDSKNEKHFLAMNGEKDASLINSDVAAPAMRS
NLSCNFSSVRMNICGMEGDVRIQGKASTVYVVSVSDYRPENSTVIIRPYPRKWEIPTMEL
VREITVRSTAPPREPGSSATNAMEDDTAPPAPRCTVTHDVPAVVFSTGGYSMNFFHAMTD
VVVPLYNTARRYEGRVQLLATNYDRKWIAKFRHVLGALSSYPVIDLDADAAVRCFPSAHV
GIESHMELSIDPALSFHGNTMMDFRDFLRSAYSLKRSWTTPVSRNNSSSSSSRKPRLVIL
LRRHSRAMTNEGDAMAAATEAGFEVVPAGPEVFGDMGKFAEVVNSCDVMVGVHGAGLTNM
VFLPHNGTVVQIIPWGGMKWPCFHALGRPVPDMGLRYVEYEASAEETTLKDVYPRDHAVF
TDPLSIHRQGYGMMWATFLDGQNVTLDIGRFRGVMEQLYQSVTLA*
>LOC100833330_OG-GT61-A1b_BRADI
MKFRSSARGEPRRFGNVALMALMLCSLVALSLIRARFSPIGSTGAVDPKAVSVVATEAAA
AEASAVVPVEEEDKEEAFQPKVEHASDAAGDGAGGGSSSSSKPVCYETSRRSDTCEVAGD
VRLVGRSQTIYVDVLKQEWKTKPYCRKHDTFALSHVKEWSLKPAGDGSAVPECTSNSSAT
AFVLSTGGFTGNPFHDYTDVLIPAFISAHRFAGEVQFLVSSYKPWWMNKYIQIFQQMSRY
EVIDIDADDEVRCYRSVVVGPTFHKELGVDPSSGISVVDFRKMLRNAFGLERATATPSGD
RWDIRRRPRLLIISRRASRGRAFMNERAMADMAGSLGFDVRIGDPDTGSTDTSKFARLVN
SCDVMVGVHGAGLTNMVFLPAGAVLVQVVPYGRLEWLARNTFAEPSAGMEILYLEYVVQL
DETTLSEQYPSNHLVLKDPMAIHKQGWDALKTTYLDKQNVRPHLGRLKNTFLQALKMLPH
GRDD*
>LOC105036721_OG-GT61-G_ELAGV
XKARRELSQNGISCISDPESDLCVTTDAVRISTATSSSPATVYLTAGQQLPPGFNSFVLR
PYPRKTDSFAMQRTAPVHLVAAHSNSPPCDLTHPFPAILFSIGGFAGNFFHDVNDVLIPL
FLTAGHLRSRAQLLVADFEPWWTQKYRRVLFHLSSAADLAVASSPSTPVEPKVHCFPAAV
VGLKYHGNLLCNSSDAPGGVSTLNFRRFLHSALGLKKDRAAGAERPVLVLISRRTSRALL
NEDGVVALAREVGFEVEVAAPTRMTSVGDFAGVVNGCGVLMGVHGAGLTNMVFLPAGAVV
VQVVPWGLDWAAAAYYARPARRMGLRYIEYHTAVEESTLYDKYPKDHPVLVDPWSINRQG
YNVSRPIYTDGQNLTLDLARFRETLLQALEMLPRPTRLC*
>LOC105041134_OG-GT61-A1_ELAGV
MRKESGGKEKQGGRGMKASRSFGRPEPWRIGNVFIIVSVILSLGILSLIKAHYCSYPYGK
SQAPSKLMVPTETNLMMVTDLPEDEDDEGNSTAANMGKPICYETSKRSDTCEAEGDIRVH
GSSRTVFVQPLSRRQERKAKPYARKNDAVAIANVKEWSLKASNSHQLPPECTINHTVPAM
ILSVGGYAGNLFHDFTDVLVPLFISSHQFHGEVQFLISDFKSWWVNKYGLVFKQLSKYEI
VDVDSEQESTVRCFPRVVMGPSFHKVLGVDASRSPTGYSVVDFKAMLREALGLERATATP
PEDEWDIRRRPRLLILSRQNTRRFLNERGMVDMAMSLGFDVRIGQPDVSTDVAKFARLVN
SADVMIGVHGAGLTNMVFLPAGAVIIQVVPMGGLEWLAKETFRDPAEELELKYFEYKIQA
DESTLGEQYPKDHPVLTNPYKIHKQGWNTLKSVYLDNQNVRPHLGRLRNTLMEALKHLPH
NVTS*
>LOC105041135_OG-GT61-A2_ELAGV
MANKMKSARSSNRVESQRFRLGVFIIGCVALSTYIVVSKPQIDPFLTRSSKPLNPISQNN
LEAKDPVDSPQTGTLQENMNPTKPLCHVSERRGDLCEMDGDIRIHQNTSSIISVEPFERN
ELWRVRPYSRKGADNDFNKIRELTVKSSTDAPQCTKNHSIPAIVFSVSGYTGNLFHDFTD
LLVPLFLTARQFNGEVQFMVTDMKQWWVDKYLLVFRKLSNYQLINLDEDDQVHCFKHVIV
GLQRHKELSIDPMKAPYGYSMVDFTQFMRSTYQLERDTVTKIEEYPRKNPRLLIISRKRT
RAIINVRRIVQMAEELGYKVVVGNANSLSNITHFAEMVNSCDVLMGVHGAGLTNMVFLPP
QATLIQIVPWGRLEKIAMTDFGYPAKDMDLNYLQYSISERESSLIRVYPRNHPVFKNPSS
FHNRGWDLVKTTFMDNQNVKLDLRRFRDVLWKALESLMQ*
>LOC105041136_OG-GT61-A2_ELAGV
MANKMKLARNSNRESHRFRLVVFVIGCFLVSMTFIVVSQPQSIPFPILGLKPRVHVAPST
PKAEQTTHSQQPGGVSGQNNATEQSKQEIGRDNETQERSMKADDPRTHQDEVGGEINSAQ
KETFPSTTDKLESDNGMLERNTKTDASNSNGGELHRKFTLPTISNYTINDSFQVENASNA
EQLGSENETKGGSAACDPNSGNCEKNWEENTSNSKQLGVGDQKMNSERKPLCDFSHYRVN
RCEMEGDIRIHRNPSSIISVESTERSSESYRIRPYPRKGDKIALSRVTEVIVKSSKEGPQ
CSINHDVPALVFSVGGYTGNLFHDFTDVMLPIFLSASQYNGEVQFVITETRPWWMHKYVP
VFRKLSRYEIIDFDNDDRVHCFKHAVVGLRAQMEFSVDPSQDPNGYSMVDFGRFMRSVYS
LERDTMTKIEEHPHRKPRLAIISRQRTRKFTNIPEIVQMARDLGYEVVVEEAGISTNVSQ
FAEVINSCDVLMGVHGAGLTNLVFLPINATIIQIVPWGGLEGIAMFDFGHGAKAMKLNYV
QYSINVDESTLTEIYPRDHLVFQNPMSFHRKGWELLRGTFMDKQNVKLDVNRFRDVLWKA
LEHMMQ*
>LOC105041137_OG-GT61-A3_ELAGV
MGYEAKLVRSFSRIEPQKLGLGLLATCFLVSLVYISVTDTFAVRFPILNSWLSSSKRAAA
TSPLVETTLSSPQLEVGLENTTHESRPSCDDADPRSSVCGENDAIETHQNSSSTASYVPF
RKEEFSNSTQELVSSSQSLEVGLENTTHESRPICDDVDPRSSVCAKNDATETYQNSSSTA
SYVPFRKEEFSNGTPEVGSEKVEQGISQPCDTKSGHCETDSDGRTQKNMSTIVDPLPIPL
TSSSSEKDERIEDLEAERKPLCDTSARRVDVCEMDGDVRILGKNSSVIYMTPSKIGALRR
SESWKVRPYARKTDKAAMAHVREVSLKSLENYEEAPRCTVHHTVPAIVFSIAGYTGNYFH
DFTDVLVPLFLTSYQFNGEVQFLVTNFKLWWIHKYLPIFKKLSNYEIIDFDNDEGVHCFK
HAIVGLKAHSDMIIDPSKAPNGYSMVDFTRFLRSAYSLERSSPIRIGEHPGKKPRLLIIA
RSRTRRFVNVDKIIRMAEKLGFEVVVSEADNNVTRFAHIVNSCDVMMGVHGAGLTNLVFL
PTNAILIQVVPWGGLDWIATTYFNKPSKGMNLRYLEYSITEEESTLIDQYPRDHAVFKDP
SSIHKLGWAGMMEVFLVKQNVRLNVRRFRPVLIKALKLLHQ*
>LOC105041138_OG-GT61-A4_ELAGV
MGVKMKPLRSFSRVEPHKLGVGLFVGCFVALIVYISMSDPVVIPFLDGDSRLTSMYRVPK
STMVEDKMSSPESGLGKARQKHKPSCSSSDPRSNICKKNDVMRMQSNSLSTKSDAPSGRK
DASNIQQLGSENRVEYRHERNGDSKVPVKNSSPAIGDPMHKEDIINPKQFGGRRENVEPP
KKPICDFSDPRSDVCESDGDVRIHGKSSTVMFVTSDQASNPESNRSWKIKAYARKGDRTI
MAEIEELSVKVSNGLEAPQCTVHHSIPAIVFFNGGYNGNYYHDFNDVLIPLFITARQFDG
EVQFLIKHMQLWWINKYGLILNKLSRYELIDFDNDDRVHCYQHAIVGLHSHKDFSIDPSR
APNGYSMADFSEFLRSAYSLKRDLPIQIGEHPGKKPRLLVISRGLTRKFANLEEIVQKAT
ELGYEVVVAEARFDSNVAQHAQIVNSCDVMMGVHGAGLTNLIFLPTNAVVIQIVPYGGFE
GIAKIDYGDPSKDRKLRYLEYSITAEESTLIDLYPKDDPVIRDPMSLHKHGWTVIGEIYL
YKQNVRLDMERFRSVLLKALELLHQ*
>LOC105041139_OG-GT61-A4_ELAGV
MEHEKELVRNVGRIEPRSLSLGLLVGFFLALFTYISMSDRSVTPLLTVGFAVESRAASAY
GVPTSPMVENKMNSSQLDAGLRNATEENPGSDLLKKNDAIKVQPSSSSIIHDASSGRLDA
SSTQKLGNGNIGEDRHEQDGEKRVPDKSSSTSGDSTQKEDIINPKQAGERSADAKPQRKP
ICDFSGPRSDVCKMEGDVRIHGKSSSVVFVTSNQMRNPEPNESWGVKPYTRKSHKPAMQK
IREVSVKMSNSTDAPRCTLNHSIPAVIFAIGGFTGNLYHDFADVLLPLFITSRQFNGEAQ
LFISNIQLEWVHKYRHILKRLGRYEIIDFDNDDQVRCYPHAIVGLESYKDMYIDPLRDPD
GYSIVDFIKFLRGAYSLDRDSPIKMGEHPEKKPRLVIIDRHRTRRLTNVGEIVKMAEGLG
YEVLRAEATSETEVAEFARIINSCDVMMGVHGAGLTNMIFLPRNAVFIQVVPWGGLEWVA
NYDYGDPARNMKLQYMEYGMSLEESTLIDLYPRDHPVIKDPPSIHKQGWNAMYKVYMIEQ
SVKLDLRRFRPVLLKALELIH*
>LOC105041140_OG-GT61-A4_ELAGV
MGNEKELVRNVGRIEPRSLSLGLLVGFFLALFTYISMSDRYTTPLLTVESRAASSYGVPT
SPMVENKMNSSQLDAGPRNATEENPGSDLFKKNDAIKVQPSSSSVIHDASSGRLDASSPQ
KLGNENIREDTHEKDGEKRVSDKTSSTQKEDIINSKRPGERSADVEPQRKPICDFSSRRS
DVCKMEGDVRIHGKSSSVVFVTSNQMGNPESNESWRLKTYARKFDKTAMKRIREVSVKMS
SSIEAPRCTLNHSIPAVVFAVGGYTGNVYHDYSDALIPLFVTSRQFNGDAQLLITNTQLW
WVHKYRHILKSLSRYEIIDFDNDDQVRCYPHAIVGLESHEDMAIDPSRAPNGYSMVDFTK
FLRGAYSLDRDSPIKMGEHPEKKPRLVIIDRLRTRRLINIKEIVKMAGELGYEVLRAEAE
FGTEVAEFAHLINSCDVMMGVHGAGLTNLVLLPTNAVFIQVVPWGRLESIANYDFGDPAR
NMKLQYLEYGISEEESTLINLYPRDHPVFKDPMSIHRLGWNAMAKVYLVEQSVKLDLRRF
RPVLLKALELLH*
>LOC105041141_OG-GT61-A4_ELAGV
MGNEKELVRNVGRVEPRSLSLGLLLGFFLALFTYISVSDRYVTPLLTVESRVASSYGVPT
SPMVEKKMNSSQLDAGLRNATEENLGSDLLKKNDAIKVQPSSSSIIRDASSGRLDASSTQ
KLGNGNIGEDRHEQDGEKRVPDKSSSTSGDSTQKEDIINPKQPGERSADVKPQRKPICDF
SSPRSDVCKMEGDVRIHGKSSSVVFVTSNQMRTPESNESWRVKPYTRKSHKTAMKKIREV
SVKMSNSIDAPRCTLNHSIPAVVFAIGGYTGNLYHDFADVLLPLFITSRQFNGEAQLLIT
NSQLGWVHKYRHILKRLGRYEIIDFDNDDQVRCYPHAIVGLESYKDMYIDPLRDPNGYSI
LDFTKFLSGVYSLDRDSPIKMGEHPEKKPRLAIIDRHRTRRLINIEEIVKMAEELGYEVL
RAEAKFETDVADFARIINSCDVMMGVHGAGLTNMIFLPRNAVFIQVVPWGGLEWVAKYDY
GDPAKNMKLQYMEYGTSKEESTLIDLYPRDHPVLKDPTSFHRQGWNAMAKVYMVEQSVKL
DLRRFRTVLLKALELLH*
>LOC105041142_OG-GT61-A4_ELAGV
MENEKELVRNVGRIEPRSLSLGLLVGFFLALFTYVSISDRYTTPLLTIESRVASAYGVPS
SPLLKHKMNSPQLDAGPRNATEENPGSDLFKKNDAIKVQPSSSYVIHDASSGRLDASSTQ
KLGNETIREDWHEKDGENRVPDKNSSTSGDSTQKEDIINPKQPGERNADVRPQRKPICDF
SSRRSDICKMEGDVRIHGKSSSVVFVTSNQMRNLEPNESWRLKTYARKFDKTAMKEIREV
SVKMSSSIDAPRCTLNHSIPAVVFAVGGYTGNMYHGFSDALIPLFITSRQFNGDVQLLIT
NTHLWWVHKYRHILKSLSRYETIDFDNDDQVRCYPHAIVGLESHEDMAIDPSRAPNGYSM
VDFTKFLRSAYSLDRDSPIKMGEHPEKKPRLVIIDRYRTRRLVNIQEIVKMAEDLGYEVL
RAEARSGTEVAEFAHLINSCDVMMGVHGAGLTNLVFLPMNAVLIQVVPWGRLESVAKYDF
GDPARNMKLHYLEYSISEEESTLIDLYPRDHPVFKDPMSLHRQGWRAMGKVYLVEQNVKL
DLRRFRPVLLKALELLH*
>LOC105041144_OG-GT61-A4_ELAGV
MGNEKELGRNVGRIEPRSLSLGLLVGFFLALFTYISMFDRYVTPLLTVESRVASAYGVPS
SLMVEHKMNSPQLEGAGPRNAEEEKPGSDLFKKNDAIKVQPNSSSIIHDASSGRLDASST
PQLGNENIREDRHEKDGDKNSSTSRDSTQKEDIINPKQLGERSADVKPQRKPICDFSGRR
SDVCKMEGDVRIHGKSSSVVLVTSNQMRNPEPNESWRLRPYTRKSHKIVMKKIREVSVKM
SNSIDAPRCTLNHSIPAVVFAVGGYTGNIYHDYTDALVPLFITSRQFNGGVQLLITNTQL
WWVHKYRHVLKSLSRYEIIDFDNDDQVRCYPHAIVGLESHEDMAIDPSRAPNGYSMVDFT
KFLRGAYSLDRDSPIKMGEHPEKKPRLVIIDRHRTRRLTNTEEIVKMAEELGYEVLRAEA
KFGTEVAEFARLINSCDVMMGVHGAGLTNLVFLPTNAVIIQVVPWGRLEGIAKCDFGDPA
RNMKLQYLEYSIGEEESTLIDLYPRDHPVFKDPMSVHRQGWTAMGKVYLVEQNVKLDLPR
FRPVLLKALELLH*
>LOC105041145_OG-GT61-A4_ELAGV
MVNEKEFVRNIGRIEPRSLSLGLLVGCFLALMTYISTSDRYINPLPTVGFAVVSRLTPAH
GVPTTPMEEHKMKSPPPDAGPRNAIEENQLSSDPSNPKSDLFKKNDVIEERWKSSSIIHD
GASGRKDAVSTQQLESKNIIEDRHEEDGDNRVPDKNSSATGDSTKQEDIINPTQLGERSE
DVKPQRKPMCDFSSPRSDFCKMEGDVRIHGRSSSVVFVTSNQMGNPEPNESWRLKTYPRK
FDKTIMEKIREVSVKLSSSIDAPRCTLSYSIPAIVFSVGGYTGNIYHAFSDALIPLFITS
RQFNGEVQLLVTNTQHWWEHKYRHVLKKLTRYEIIDFENDDQVRCYPHVIVGLESHEDLV
IDPSRAPNGYSMVDFTKFLRSGYSLDRDLPIKMGEHPEKKPRLVIIDRHLTRRLTNVQEI
VKMAKKLGFEVLRAEAKFETAVDEFARIINSCDVMIGVHGAGLTNMFFLPMNAVFIQIVP
WGRLEGIAKYDYGDPARNMKLQYMEYSITEEESTLIDMYPRDHPVFKDPMSFHRQGWIAM
GKVYLVEQNVKLNLRRFRPVLLKALKLLH*
>LOC105041147_OG-GT61-A6_ELAGV
MKPYESFGRIKPRKLGCTVLLACLLVPLILIAVLKSNSKSFAILSFQLSIHTYLPLSTVE
ESNSSEQQGLETTSLPFASVMDLQRENESIKGKETVSLPLPFKEEQLKNNANAGEIATVL
NAFKEEQGRNESIPDEETTALSLPAKRGDNTEAAFEIAKLPLKEKQGERELAGVDIAKLP
QHIQLKEKLGENSFMTDNVMESPHISSKKQEQNLTISGNLIQQSKLICDYSGQRSDTCIM
DGDVKVLGKSSTIILVSSSGPNTPPESTWKIRPYARKWEAPVMAGITEITLKSSADTKKT
PHCAVNHSIPAVVFSTGGFLGNLFHDFNDVLIPLFVTSRQYNGEVQFLVTNFNSQWINKY
QPILRHLSNYQVINMDTDERVHCFPYAHVGLKSHKVLGIDPSKTPNGYSMADFREFLRAC
FSLKRQVTKRINKQSRKKPRLLILLRKGSRSFTNEREVIAMARRVGYKAITAGPKETKDL
HRFAQIVNSCDVMMGVHGAGLTNMVFLPRNATLIQIIPWGQLTWACRHDYGEPVPDMGIR
YLEYEIGEGESSLIAQYPKDHAVFKDPLSIHKQGFNAIWSVFLNKQKVKLDVNRFRGVLL
EVFQSLKL*
>LOC105041545_OG-GT61-G_ELAGV
MAKGPRRLVLGFLLLPLLCAAILRPNIAPLRLWKLQLSHWSNNLILIGRSGSANTEDVEF
TRFLLRRLVRGKARRELSQDGISCISDPESDLCVTTDAVRISTATSSSPATVYLTAGQQL
PPGFNSFVLRPYPRKTDSFAMQRTAPVHLVAAHSNSPPCDLTHPFPAILFSIGGFAGNFF
HDVNDVLIPLFLTAGHLRSRAQLLVADFEPWWTQKYRRVLFHLSSAADLAVASSPSTPVE
PKVHCFPAAVVGLKYHGNLLCNSSDAPGGVSTLDFRRFLHSALGLKEDRAAGVERPVLVL
ISRRTSRALLNEDGVVALAREVGFEVEVAAPTRMTSVGDFAGVVNGCGVLMGVHGAGLTN
MVFLPAGAVVVQVVPWGLDWAAAAYYARPARRMGLRYIEYHTAVEESTLYDKYPKDHLVL
VDPWSINRQGYNVSRPIYTDGQNLTLDLARFRETLLQALEMLPRPTRLC*
>LOC105041546_modified_OG-GT61-G_ELAGV
MTKGSRRLVLGFLLLPLLCAAILSSNISHRKLQLSYRSNNHISIGRSDSANAEDVEFTRL
LLRRLVRGKARRELSQNGISCISDPESDLCVTTDAVRISTATSSSPATVYLTAGQQLPPG
FNSVLRPYPRKTDSFAMQRTTPVHLVAAHSNPPPCDLTHPFPAILFSIGGFAGNFFHDIN
DVLIPLFLTAGHLHSRAQLLVADFEPWWTQKYRRVLFHLSSAADIAVASSPSNPVEPKVH
CFPAAVVGLKYHGNLLCNSSDAPGGVSTLDFRRFLHTALGLKEDRAAGAERPVLVLISRR
TSRALLNEDGLVALAREVGFEVEVAAPARMTSVGEFAGVVNRCGVLMGVHGAGLTNMVFL
PAGAVVVQVVPWGLDWAAAAYYARPARRMGLHYVEYHTAVEESTLYDKYPKDHPVLLDPW
SINRQGYDVSRPIYTNGQNLTLDLARFRETLLQALELLPRPTRPW*
>LOC105041557_OG-GT61-A5_ELAGV
MANWRVKTQVIINGFSLSFFFPVSLWLPNHAVPPDIMAEDKIGLLQPDARNQNVKKKQER
MPLCDFSSQRSDVCEMDGDIRIHGNSFSILLLASSNNKTSETHESWRIKPHARKHDKFIL
SHVAEMSVKSLTAFEQVPACAVNHTIPAIIFSTGGYMGNPFHDFTDVLIPLFITSRQYNG
EVQFLISEIVPNWITKYQPILKQLSHYEIIDFNKDDMVRCYPHAIVGLRFHKEMSIDPLK
APNGRTMVDFAQFMRTSFALERQSAIKLGPDQDKKPRLLIISRKWTRSFTNAQEIVQMAE
GLSFEVVVAEANSSSSLVDFAQLVNSCDVMMGVHGAGLTNLVFLPTNATVIQVVPLGGLE
GIAWADFGVPSLDMKLRYLQYAISEEESTLIEQYPRDHAVFKDPTSIQNQGWLALRSIYL
VKQNVKLDVVRFKGVLLQALDFLHQ*
>LOC105045572_OG-GT61-D2_ELAGV
MVHHHHHHRISYFQQLRKGEAQQQQQHPDFMEPHHCPSFMYHDYFNYRKSKLAALRFLFL
FSLLSCSFFFGPRLLFYSLGTEYESELQTRTEEENRGAAPCSSMANNTICCDRTAFRTDV
CYMRGDVRTHSPSNSILLFDNNSTTAPSIEEKIRPYTRKWETSIMDTIDELRLRTAGAGD
LDNHRCDVRHDVPAVVFSTGGYTGNVYHEFNDGIIPLYITSHHFNRQVVFVMLEYHDWWM
TKYSDVVSRLSAHPPIDYSNDRRTHCFSEVIVGLRIHDELTVESDRMESNKTVLDFRQLL
DEAYTPRVRTLMRAEEQATASLLKPVTERNVSAKEKPKLVVVSRNGSRAIENEGELVKLA
EGVGFEVKVLRPERTTELARIYQALNSCDAMVGVHGAAMTHFLFMRPGSVFIQIVPLGTD
WAAETYYGEPAKKMGLRYFPYKILPRESSLYREYRKGDPVLRDPESVNAKGWQVTKKVYL
DGQNVRVDLARFRKRLFRAQQYIVSRKTSMNLRWRQQGRRQR*
>LOC105048468_OG-GT61-A2_ELAGV
MANKMKLVRNINRESKKFILGVFVIGCFLISMTFFVLSQPQAIAVPLLGSKPSVHLAPST
PKATDTIHSQQPGEVSGQDNETEQSKLEIKRKLETQENSIESDDLKAHQDEMDDEHSLIM
TLDNTTVDSVQRETLSASDELDSDINMQERSTKSDESNSYGGELLRKFKFPTISNYTING
SIQVENASTAEKLGSKNEIKDKSTTCDDPNSGQCEKHGEARPQENSNPDNVDPTQEENKR
SSKQFGVGGQIMNQEKKPLCDFSHYRVDQCEMHGDIRIHRNPSSVISVESTERSESWQVR
PYPRKGDNVALGHVTEVTVKSSKEGPECSITHNVPAIVFSVGGYTGNLFHDFTDVMLPIF
LTANQFNGEVQFIITETRPWWMHKYLPVFQKLSQYEIIDFDNDDQVHCFKHVIVGLRAQI
EFSIDPSQDPNGYSMADFGRFMRSVYSLERDTITRIEDHPHRKPRLLIISRQTTRRFTNV
NEIVQMAEDLGYEVVVDDADIGSDIARFAKIINSCDVLMGVHGAGLTNLVFLPVNATIIQ
IVPWGGLEGIAMFDFGNGAKAMKLNYVQYSISVEESTLTEIYPRDDPVFRDPLSFHQRGW
DFLKDTFMNKQNVKLDINRFRNVLWKALEHMMQ*
>LOC105048469_OG-GT61-A1_ELAGV
MKPLRSFGRAEPWRIGNVSIIVSMILSFCILSLIKARYGSSPCGNSQVSLKLMAPTQANL
KMVTDENGEPTLPEEEDDEENSTVVHTGKPICYETSKRSDTCEAEGDIRVHGSSRTVFIR
PTSLKQERKMKPYARKNDPVASANVKEWSLKPLTSHQPPPECTKNHSIPAMILSIGGFTG
NLFHDFTDVLVPLFISSHQFHGEVQFLMSDFRSWWVNKFILIFRQLSNYEIIDVDSDQES
IRCFPRMIMGPSFHKVLGVDSSRSPMGYSVVDFKAVLRKAYGLERANVTPPQDEWDIRRR
PRLLIISRKKTRRFLNEGGMVDMAMSLGFEVRIGQADMHTDVAKFARLVNSADVMIGVHG
AGLTNMVFLPAGAVVIQVVPMGGLEWLIKETFQDPAEELQLKYLEYRIQADESTLSEQYP
RDHPVLANPSKIRGRGWDALKSVYLDNQDVRPHLGRLRNTLMEALKHLPHKRIS*
>LOC105049132_OG-GT61-D3_ELAGV
MGTQHHRVYYFLQLRRGEGEPQLKASCKLPSQMYFFDNSPKKPKRLLLRLIFLLILASCS
LFFFPRLLFCSSSHLCPLFYSFGDEEKLQVLQVGTRVPCSSPIPNNTICCDRSAFRTDVC
FMRGDVRTQSYSKSILLYPGNNASIPAPATEERIRPYTRKWETSVMATIDELRLTAAAGG
GGSGCDVRHAVPAVVFSAGGYTGNVYHEFNDGIIPLFITSQKFNRRVVFVVLDYHNWWFT
KYGDVLSRLSDHPPLDFFGDSRAHCFLEAIVGLRIHDELTVDAERMENNKTIFDFRQLLD
DAYRPRIRSLEYDEQQTSPWPSMNIAKRHNLRSSYQPKLMIMSRNGSRAIENELKLVKLG
EEIGFIVEILRPDRTTELAKIYRALNSSDAMIGVHGAAMTHLLFMRPGSVFIQIVPLGTD
WAAKTYYGDPAVRMGLWYVGYKILKRESSLYREYDKSDPVLRDPRSMAKKGWHVTKRVYL
DRQNVNLDLKRFRKHLIRAHKYLVSKKRIKHGKEK*
>LOC105049168_OG-GT61-D1_ELAGV
MDLLPQGIKGSKTQMAYNHKKVRQSLLQSFFLSLFVAFNVFLCYQLLFTTSFFHLPFFCK
QDIKINNPKHNLSQTPCSSLTNNTICCDRTNYHSDICFMIGDVRTHSPSSSIFLYSSSND
TNLIPQEEKIKPYTRKWEGPIMVHIDELHLRTIHSPNASLPCDVHHNVPALFFSAGGYTG
NVFHAFNNGLLPLYITSHHLQRQLVLVVLQYRHWWFTKYQEILAQLSEYTPIDFSNDSRI
HCFPSAIVGLHFHGTLAVNPTELSDNKSITDFHCMLDKAYKSKVEQIPSQNLKERSSKPP
KLVIVSRDGTRVIENEAKVSHLAEEIGFDVEVLKPGNMMAMERIYRSLSSCDVMMGVHGA
ALTHFLFMRPGSSMFIQIVPLGIEQLAWSCFGEAAIRMGLRYEEYRILPRESSLYWMYGG
DDPVVKDPNGTKAKGWEMTKEVYLEGQNVTLDLGRLKKTLVGALQYVVSKRRY*
>LOC105049280_OG-GT61-A?_ELAGV
MECKMRLATNLARFELQKLGLMAIVGCFLLLSPTILAMTKPCMDSFSNWIKNMTLEEDPA
CHEQEMSSCRRGMNASQEEDLAGDKQRDARRNDSKLQSRSICDVSGPRSIVCEMDGDVRI
HGNSSSVMWITSSSTNQRNETWQIKPYARKGDSTALCSVRELSLRSMSTRDEAPHCTFNH
SIPAIIFSTGGYAGNMFHDFSDMLIPLFLTSHQYHGEVRFLITNMKPWWIKKYQQMLSHL
SHYEIIDFDNGGEVHCFPHVIVGLRCHMEFNIDHSRPPTGYSMANLTQFMRSSYSLEREM
MSKVREHSERKPKLLIISRKWTRSLTNTNQIVGMAKELGYEVVVMEPSLGMDMAQFARIV
NSCDVMMGVHGAGLANMVFLPSNAVLIQIVPWGQLGGIARYDFGWAASNAGLKYLQYEIS
LEESSLLEQYPRDHPIIKDPLSVHKRGWVAVRDTFLYRQNIRLDVRRFRDVLLEALSHIH
Q*
>LOC105057566_OG-GT61-D4_ELAGV
MPTHKIKSMLRIFAKGSTSDQREPKNISLYRLVPLLLLMLYAVCSVTRLATSSSYSSYLV
QATDSFVTEISSDLESFKTHISSNLNYLQASEENTAHRCSDLINGRTVTMSSFRDEGLLC
CDRSHNRTDVCYMKGDIRTDANSSSIWVYGAGPWQVPETIRPYTRKWETQIMSTIDNITL
LPMASSSNEGSPSKACEKRHSVPGLVFSTGGYTGNLYHEFNDGLIPLFITAQRFHGEVVL
VVLEYHSWWMTTYRPVIRKLTNYKVVDFSQDRRVHCFPEMIVGLRIHGELSINPLLMSNG
VGIQDFQALLRQGLGDSQLKPQEAHPPLAAPPPASSHCSTTKPKITIIIRSKSRVLLNLN
EIVKACEHIGFEVQVLKPKRGMPLTAIYDALDAADVMLAVHGAAMTHFLFMRPGSVLIQI
VPLGLDWAAETYYGEPARKLGLEYIAYRVARGESSLSKEYPRRSPVLMDPSIITRQGWWE
TKRIYLDKQNVKVNIRRFSRMLAKAHSHICTLHARVRREVYEKHMQ*
>Ma10_g20090_OG-GT61-A3_MUSAC
MKPRNTSRGKPQSCCFGLLAVIFLISLSYLTMSKTSMLRFSVVNSQLPPMTNGNTSDMAS
DVYPVTEDSSIRSQGLETEEAELGRSLACELKDGQCETGHGRMVVKNSSTVVDQDPTRVM
ASSDELVFNEEERRDNVKPGRKPICDLSNTKSDICEADGDVRIIGKDTRMIYVANSEFSN
RETGESWTIKPYARKWDKGSGAKVREVTMKLVKSHGEDKHCDVNHTVPALVFAIGGWTGN
FFHDFADVLVPLFETSYHFEGEVQFLIANIKPLWINKYHKYFEKLSRYKIIDYDNDDRVH
CFKQVTLGLRCDQGDFTINPSKDPYGYTMADFTKFTRSAYSLKRDHPVRPGEQAGKKPRI
LIVTRKATRKFTNVKEIVRMAKKVGFNAVVTEAEANITRFSQVVNSCDVMMGVHGSGLTN
IVFLPTHSVVIQVVPWGNLDWIAGNYFRDPSRQMKLHYLEYSINEEETTLSELYPRDHAV
FKDPMSLHHQGWDTFSRIFLVEQNVKLDVRKFRSVLEHALQLLREQQYR*
>Ma10_g20100_OG-GT61-A2_MUSAC
MAAKLKMFRNAGQSQRFRFVVLVIGCFLVSMTFIVVSRPLVFPSLSSRLRPKKSDVEPKK
AADSSPYSAPFMREDEQTTQQSEKNAEENLQVKNNGAVADPIEEDKTDIDEVLESTSETE
EDRTKNDGSSDRDEPHNRMTLPTVSNYTINDNVQVENKTAPDQPVQEIKDVEKKLSCEFS
DPRVDICEMSGDIRIPGNSSDVIFVESPGRNEVFRFRPYARKGDEAASSRVRELAVKYST
AAPECTVNHDVPAIVFSAGGYTGNLFHDFTDVLIPLFLTSRPFDGEVQFVVSDMNPWWIY
KYLLVFKQLSKYPVIDFDKDKGVHCFSRVIVGLRAHKELSIDPARAPNGYSMVDFGKFIR
NTFSLERETMSNIEDLAGKRPRILIIARKQSRAFVNLSEITRLAEQLGFEAVINDGEAGG
DVAQLARLVNSVDVMVGVHGSGLTSLVFLPPNATIIQVVPWGGLEWISTLDFGDPAKDMG
LNYVQYSISIKESTLRKQYPKNHPVFKDPLSFHKQGADVVRSTFMDKQNVKLDTKKFKNV
LWKALEHIIQ*
>Ma10_g20110_OG-GT61-A1_MUSAC
MKSLRAPPRLEPRRTGNALIVAAMLLSLCILSLIKARYCSAPYAKLRSLAEIESIEVPES
AAAKSWGAALPEDEDDEGDVATPPKIVAEETVTVISKPICSETSKRSNVCRAEGDARLRG
SSRTIFLHPSLTDREWKIKPYCRKHDGPAMKNIEEWTLKPLASNEPPPRCTVHHKVPALV
FSIGGFTGNLFHDFTDVIVPLFISSYQFHGEVQFVVSENKPWWVSKFISILNQLSNYDII
DADDDDPDAVRCFPRVIVGLSFHKELGVDPSKTATGYCMVEFKAMLRKAYGLERPTAAPW
ADQRDAKRKPRLLIISRRKTRAFLNERGMADMAMSLGFDVRVSEPDNTTDLAKFARLVNS
ADVMIGVHGAGLTNMVFLPAGAVLIQVVPMGGLDWVARDTFKKPSSDMQLKYMDYHIKAD
ESSLSDQYPKNHPVLKDPDSIQKQGWYTTSKIYLENQNVKPHLRRLRNTLLEALRHLPHG
RKEA*
>Ma10_g25290_OG-GT61-A2_MUSAC
MASRLRLTRNANQPRRFRFVLLILGCLVVTVTFLVVSKPQALVLPKLGFTPSSPPPPSDH
DLVNGDDHGIEGAADSEESLQGEKKEKVVDSTPKEDTSIHELTEESGARSDDLNSNQDEL
RDRLTLPTVSNYTIDDRTQADGEKSQAPERKPLCDVSDRRADICEMAGDIRISGSSSSVV
LMESPRTEETEIWHVHPYPRKGDEACLKGVRKLAVKASSEAPRCTVNHDAPAVVFSTGGY
TGNLFHDYSDVLVPLFLTARPFDGEVKLVVTDSKSWWITKYLPVLQKLSKYPVIDLDMDK
EVHCFKQVTVGLRAHNEFHIDPKRSPNGYTMIDFAKFMRSALSSERETLLNIEDLAARKP
RLLIVGRKQSRVITNTKEIVEMAEELGFEVVVDEADAGSDLARVARTVDSCDVMMGVHGT
GLTNSVFLPLNAILIQIVPWGRLELKAMQDYGNPAKEMGLGYLEYSIAIEESSLKEKYPR
DHPVFTDPLSFHNRGYHVMRATFMDDQNVKLDARKFKEVLWKALEHLIQ*
>Ma11_g12040_OG-GT61-A3_MUSAC
MGYNPKLVKRLRQQQSRGLGAGLIVGCLLLSMTYVTVFRTDIDLLSILNSSPPSSPIIAA
PTDPPAVANMTWFRQLDDEDGNRPQNGQSAAAPSVKQQHLPSTTERADVVARRRSKPLCD
LSEYRTDVCDMEGDIRIVGKGSSTVMLVPPNGSSGTSESWEVKPYARKGDRTVTRNVRKV
KVKSLQEHEEAPVCSLHHTVPGVLFASAGYCGNIFHDVADVLLPLFITSSGFDGNVQFLV
ANNQSWWFYKYHHILQKLSSHELINYDHDDRVHCFKHVIVGLRADRDLMVDASRSAQGLS
MLNFVKFLRSAYSLERDRPWTAGGPPGRKPRLLFIARGRSRRFVNLDEIVRLAEQVGFEV
VMAEPSFMDVGRFAGTVNSCDVMVGVHGAGLTNMVFLPTNAVLIQVVPLAKLDWIAANYY
AEPAKGMKLRYLQYEISEEESTLIELYPRDHKVFKDPDSIHKQGWKKMGEVYLRKQNVKL
NVNRFRPVLEKALQLLKEKAEHTRE*
>Ma11_g12050_OG-GT61-A3_MUSAC
MKMAKKFRPPVEPRSFGSGLIVGCFLVSMTYVLMSKKDIVSCLPSSRSLLLSSSPSWSDA
TPSSSIVSNRKIQLSGHEKAAEESNLERSEAIDMPDDSSPAASASDVLSEEESSPSTDDK
SAGRKPMCDVSGYRLDTCDIAGDVRVIGKNSSSVVLVGTPDTSSTDRNESWQIKPYPRKY
DSSAMAKVRPLNLKSLNGDPEAPRCSINHTVPGILFSTGGHCGNCFHDFADVLIPLFQTA
IPFRGRVQFIITNHQRWWMNKYRPYLTKLSSYDAIDYDNDDRVHCFDHVIVGLRAERDLM
IHPPNGGNYSIMDFVKLTRSAYSLERDRPWTSDQQPGNKPRLLFIARGGTRKFMNLDEIV
PMAEQVGFEVVVSEPDFYDVARFAHIVNSCDVMVGVHGAGLTNFLFLPTDAIVIQVVPLG
KLDWIATNFYAEPAMGMGLRYLEYNITVEESTLTELYPRDHPVFANPESIHKQGWFKLGN
VFLKQQNVKLDVSRFRSVLVKALELLGEKRD*
>Ma11_g12060_OG-GT61-A1_MUSAC
MKPHRTFPRPEPRRTGNGFIIASMLLSVCILSLIKARYCSAPYGKSRESSELEITMGAIR
MLAAKSGDLALKGREDGEDYRLLLEAVSRDKAAMEVKKPVCIETSRRSDVCEAEGDLRVR
ASAQTIFVDPFLTSQEWKMKPYARKHDQPALAHVKEWTIRPFTEQEAPPSCTENYTVPAV
VFSVGGYTGNLFHDFTDVIVPLFITSTRFHGEVQFVIADAKPWWLSKFSLLLKQLSKYEI
IDADNDRDAVRCFPRVIAGLDFHKELGVDPAKAPSGYSMTDFKEMLRRAYGLERTRAEPS
GDRWDVRRKPRLLIISRRSSRVFLNERGMSDMAMSLGFDVRIADPDVTTDLGKFARLVNS
ADVMIGVYGAGLTNIVFLPAGAVFIQVVPMGNLEWLARDTFEKPSPDMQIKYMDYRIQAD
ESTLSDQYQKDHPVFTDPQSIHKKGWSELSKVYLENQDVKPHLGRLRITLLEALKFLPHG
RKTTTQ*
>Ma11_g18560_OG-GT61-D4_MUSAC
MNRQQRNASALPTPAQVSHLVVVEKERKSGFLHRAFPLLLLTLYAVGSVLRLALSSPFPS
SFVQPSAASSFSAEPRQDVESLRTHIASETNHLQVHEENPGDPPLPCSARIDGRTEGAAA
ANRDGALVCCDRSHVRSDLCYARGDVRTDSRSSSILVYGAADGKSAAPATEEKIRPYTRK
WDTEITRTIQEISIRPMPSAAINGSQTRACDVRHEGVPGLLLSNGGYTGNLYHEFSDGLV
PLYVTAERFKGEVVLVVAEYRPWWLARYGPVLQRLTNYELVDFSRDTRVHCFSEMIVGLR
IHGELIIDPWLMPNGNSIQDFQGLLREGYSSVVQPRTVPPETPPFLRPLLRSSRHDHSQQ
HGSSNHRPRIAIFVRKGCRVLLNLREVVRACQRIGFDVQLIEPKRSTPLDVIYRALAPAD
VMLAVHGAAMTHFLFMRPAAVLIQIVPLGLEKPAEEFYGGPARRLGLEYMAYNITPEESS
LAKVYDRQSPVLLNTSVITSKGWMEMKKIYLDKQNVRVNVKRFTKLLAQAHTMSVDYRKG
FSQQRVKD*
>Ma01_g14150_OG-GT61-A1_MUSAC
MKSVRTYPRAEPRRTGNAFIVASMLLSLCILSFVKARYCSAPYAKSQASTDIEMNMEAIR
MVTARSADHALKGIGDEEGSTVSMGKASEEKAVADSKKPICSETSRRSNVCEAEGDIRVK
GSSQTIFLHPSLTSQEWKIKPYARKHDQAAIAHVKEWTIKPFTDQETRPRCTENYTVPAV
VFSIGGFTGNLFHDFTDVLVPLFITSYRFGGEVQFVIADAKSWWLSKFSLILKQLSKYEV
IDADNDQDAVRCFPRVIAGLSFQKELGVDPSRTPGGFSVVDFKEMLRNAYGLERPRAEPS
GDEWDLRRKPRLLIISRKSSRVFLNERGMADMAMSLGFDVRIAEPEITTDLGKFARLVNS
ADVMIGVHGAGLTNMVFLPAGAVFIQVVPMGNLEWLARDTFQTPSPEMQLKYLDYRIQAD
ESTLSDQYPKDDPVFTDPQSIHKKGWHELSRVYLDNQNVKPHLGRLRLTLLEALKFLPHT
RTTTAR*
>Ma01_g14160_OG-GT61-A3_MUSAC
MKLVKKFRPPVEPRSFGSGLIVGCFLVSMTFVMLSRNDISMDHLSILNCLPSSSSSSGDA
APMSSTVEEDTRIRLLGRTKQIDASFINPPDGKGEEGISSSCESNSSDCKTENDTQVLNG
PSTGDFNESDGGAPERKPMCDFSDYRLNICDMEGDIRISGKNLSSVMLVTHTGSRERNES
WQIRPYPRKYDRSAMAKVRPLNLTSLRRHQEAPECSVNHTVPGILFSTGGHCGNCFHDFA
DVLVPLFQTAGPFHGQVQFIITNQQGWWMHKYRPYLTKLSSYDVIDYDNDERVHCFDHVV
VGLRAERDLMIDPSRAPRGHSIMDFVKLTRSAYSLARERAWAAGGPPGTKPRLLFIARGG
TRRFVNLDEVVGMAREVGYEVVATEPDFIDVARFAHVVNSCDVMVGVHGAGLTNFLFLPT
NAIVIQVVPLGNLDWIATNFYGDPAMGMNLRYLQYDISVEESTLTELYPRDHRVFQDPES
IHKEGWLRLGDVYLKQQNVRLNVNRFRPVLEKALQLLHERN*
>Ma01_g14170_OG-GT61-A3_MUSAC
MAKVFRSLNRVNTRDCSVGLLAAFILVSLMYVTMSRTNTMRVSMARSQLPPVLKVNASMT
SGDSIRQEASAKAAEIGKSSPVVHVEIPVKGSPDESGGTKAEKKPMCDRSNSKSDICEAD
GDVRIIGKDTRMVFVAPPQSNDNGEGESWTIKPYARKWAADSGARVREVTLKSVHGYGED
TRCSVNHTVPALVFAIGGWTGNFFHDFADVLVPLFETAYPFGGEVQFLIANMNPPWMDKY
RPFFQKLSQYEIIEYDNDDAVRCFKHVTLGLRCSSVEDFQMEPSKSPHGYTMFDFAKFAR
SVFSLESEHPSRVGEQSDKKPRLMIITRARTRRLVNAEEIVQMAAEVGYEVVITEADPDV
SKFSRIVNSCDVLMGVHGSALTNMIFLPTDAVVIQVVPWGNMDWAAGHHFRDPSKQMKLK
YLEYSINEEETTLSELYPRDHAVFKDPLSLHRQGWATYARIFLREQNVRLNVTRFRPFLE
RALGLLHQEQRE*
>Ma01_g14180_OG-GT61-A3_MUSAC
MAKGFRNLNRAKPQNYGIGLLAVVGLVALTYVTMSRTTGMRFSVGGAGEFVKAEKRPMCD
LSNRKSDICEADGDVRIIGKDTRMVYVAPPGSVDAQGGESWTIKPYARKWDPGSGARVRE
VTLKLVHGHGEDRRCSVNHTVPAMVFAVGGWTGNYFHDFVDVLVPLFETAHPFGGEVQFL
IANMYPPWMDKYRPFFRKLSRYEIIEYDNDDTVRCFRHVTLGLRCTSAEDFQMEPSKSPH
GYTMFDFAKFTRSVFSLERSHPLRVGDKTDKKPRLMIITRAQTRRFMNVEEIVRMAEEVG
YEVVVAEGDPDISKFSRLVNSCDVMMGVHGSALTNMVFLPTNSVVIQVVPWGNLDWIAGH
YFREPSKQMKLNYLEYSINEEETTLTALYPRDHAVFKDPMSLHPQNADWDTFSRIFLKEQ
NVKLDVRRFRPFLEHALHILKEQPRE*
>Ma01_g14190_OG-GT61-A4_MUSAC
MGYDKTVARNMSRIEARKLSVALLAGCCLVILTYFISMSETTVDQQPSEAFGVGADEEVE
EQMLSLQKPEREKKTEDAHETSAEERVHDDSSSTITHATAKEEPTETNKPNEVLIAAERS
DGERIQMMKPPAEPICDFSNPRTEFCEMKGDVRIHGKPSSVVFVSPQQQSNEWKIMPYVR
KQMENIEKVSVRTASSPEGVPSCTINQTVPAIVFTLGGFIGNYYHDFTDTLLPLFMTARQ
FDGEVQFLVTNVQMWWFGKYQQIIKRLTRYEFVDLDNSDEVLCHPHVMVGLRFHNDLMID
PARAPNGYSMTDFTKFVRSAYSLEREYAISLREQPDRKPKLLLVTRKGSRRFTNVPEIVA
MAKGLNYEVVDEDASFGDVAGFVGMVNSCDVIMGVHGAGLTNFVFLPMNAVLVQIVPCCE
LEAMATHTFGFPSMAARLHYLEYNITVDESTLLQLYPRDHAVFTDPQSIHKLGWMDMEKI
YLRKQDVKLDVNRFRPVLQKAMDLLRR*
>Ma01_g14200_OG-GT61-A5_MUSAC
MGSNANLLRSFSRVEPQTLSFVIFTGCFLISMALLVVSAGSFVSFPSLNSWLSSHAASPV
PGAHENFNPQNPDIVNQNENLQRKPLCDTSDRRADICDMEGDIRIHANSSSIFFITSSNR
NTTELQESWRVKPHPRKGDLAALSRVTEMSVGYLSNNEDVPKCDIKSSVPAIIFATGGYM
GNFFHETTDLIIPLYITSHKFNGEVQFLISDMLPWWITKYELLLKKLSHYEIIDFNRDPL
VRCYPRVIVGITFHRDMSIDPARSGGVTMFDFGQFIRSTYSLKKERAIKLGANQDKKPRL
LIISRKRTRKFTNVDEIARMAEWEGFEPVVSEIKENQSLVEFAHTVNSCDAMLGVHGAGL
TNLIFLPTNAVVIQVVPLGGLETFCWADYGVPTLEMKMRYLQYSISITESSLVGRYGITD
PVVTNPKVVLDQKDGWRNWTSIYFFNQDVKLDVGRFRSVLTHALELLHE*
>Ma01_g16460_OG-GT61-A6_MUSAC
MRPSTAASTAGRMPQRLVLVAFMGCLLMIIPCFFAAVWKPKLDPLSSPNLQLSVTTSIKI
QAVRESSSISDRSGSEMVVMPISVNEDEAELTNDTEIIRMPPPEEEKGRLNMTFTEAEFS
NSTMDEEQKNNDNGIYPTTNVKDATKPKQEFILATGKPKAEEGTQEITSQTEGVAESKIT
CDLSERRSDTCVMHGDVRVLGYSSSIILSKAPQADAPGEENTWKIRPYARKWESPLMEII
RELTLKESTKPADTPQCAVHHTVPAIVFSTGGFLGNFFHDFTDVLIPLFTTARQYRGEAQ
FLVTNFNYGWIKKYEQILRRLSHYQIIDLDRDGRVHCFRHVHVGLLSHKELSMDPAKSPN
GYSMADFREFLRSCFSLKRKSVSAGNRKPRLLMINRKGPRSFTNRREVASLARSLGYKVV
VAGPEETKNLSRFARVVNSCDVMMGVHGAGLTNMLFLPTDAALVQVIPWGGLKYACGHDF
GEPAPDMGLRYLEYEIKEGESSLMRQYPRSHPVFTDPLSIHKQGWNVLWSVFLNKQSVRL
DVRRFKGVLQEAMNALPH*
>Ma08_g16530_OG-GT61-A3_MUSAC
MAKALRNLNRAKPQSCGVGLLAVLILVSLSYVTMSRTNKMRISIATSQLPPLLKVNSTSM
ASDKSDGHDDSSQDGDKAGRIEKSSSVDHVEVPVTYSRGELGGMKPEKKPICDLSNRKSE
VCEADGDVRIIGKDTRMVYVAPQFGDSGGGESWTIKPYARKWDAGSGARVREVTMKLVNG
YGDDTRCSVNHTVPALVFAIGGWTGNFFHDFADVLVPLFQTAYPFGGEVQFLVANMKPEW
VKKYQLYFRKLSRYEIIEYDNDDTVRCFKHVTLGLRCSSIEDFQMEPSKSPHGYSMVDFA
KFTRSAFSLQRDHSWRSDEQHNKKPRLMIIRRARTRKFMNVEEIVQMAKEVGYDVVVAEA
DDDISTFSRVVNSCDVLMGVHGAALTNMVFLPTNAVVIQVVPWGNLDWIAGHYFRDPSKQ
MKVNYLEYSISEEETTLSELYPRDHAVFKDPMSLHHQGWDTFSRIFLQEQNVRLDVNRFR
PFLERALDILSQQPRE*
>Ma02_g09010_OG-GT61-A5_MUSAC
MGYDQKLIRSSSRVKCRKLHLAFVTTCCCLVSVTLLVGYSVSSTKLSSWLWNHAVPAAAP
MAGGRIGSQNLDKRELKPVCDFADARSVVCELEGDIRIHGNSSSILFASSSPASWQMKPH
PRKDDPNALSRVTQISVTSFTADGDAPRCAVSGSTPAIVFSTGGYMGNPFHDFTDVLIPL
FITSFQFDGEVRFLVGDIAPWWIQKYEPILTGLSRHDIIDLNRDDVVRCFPHVIVGLRFH
KEMSIDPSRTQNGLSMLDFGRFVRRSFALRRESATKLGADRDKKPRLLIIARRATRVLEN
VDQVARAARGLGFEVVVAEAGRKTNLTAFARLVNSCDGMMGVHGAGLANFVFLPMNTTLI
QVVPLGQLDELARVDFGTPAEDMEMKYLQYGISEEESTLIERYPRDHTVFKDPTAITKQG
WTARRSVYLLNQNVKIDVVRFRDVLIQALEFLRQE*
>Ma02_g16300_OG-GT61-A2_MUSAC
MKMGSKLKLARNGNQSRRLRLVMLLVGCFLVTMTYLVASKPRGLVRSSFGFRTSMPTPLS
GDDVLNGDENGRHSTASGRKDPQNSQASAESNDEKEKSIQGEKNAIVVDSTSQEVARTDE
LTEGGEQIQTLERKSSCDLSDERVDICELYGDIRIPGNSSSVLFMESSNNTEHKEAWRVH
PYPRKGDETCLREVRELTIRATSEAPRCTVHHNVSAIVFSVSGYTGNLFHDFSDLLIPLF
VTARQFDGEVQFVVTDFRRWWINKYRLVLQRLSKYPVMDFDGDEEVHCFKQVIVGLRAHQ
EFQIDPARAPNGYTLIDFTRFIRSTYSLQRETVNNIEDLAARKPRLLIIARKKTRAFTNV
GEIVAMAEGLGFEVVVDEANVSSDMAQFARTVNSCDVMMGVHGAGLTNFVFLPLNATMIQ
IVPWGGLEWMSMLDFGYPAMAMGLKYLQHSITIEESTLTEQYPRDHRVFTDPMSFHGSEF
KVVRSTFMKTQNVKLDVNRFKGVLWEALEKMIQ*
>Ma02_g16310_OG-GT61-A5_MUSAC
MAKHKSPSRGEPQRLRSALLGGCFLLSMILLVVYTSYVVSFSNLTFWRSNQAAPPVPKEE
HKITASDPAETRPQKEKLPRNPFCDFSDRRNDYCEMEGDIRIHGNSSSILFVTSSNTNGT
NIQESWQLKPHPRKGDARAMARVTEMSVKTLSPHGAPKCAIRSTVPAIVFSTGGYMGNFF
HDFTDILIPIFTTSQQFNGEVQFLISEILPIWNDKYQKLLKPLTNYEIIDFNQDHTVRCY
PRVIVGLKFHKEMSIEPSRSPYGLSMVDFGRHVRKSFALERDTTIKLGPDQDKKPRILII
ARKWTRIFANVDEIVRKAEEMGFEAVVAEAKYDLAEFARIVNSCDVMLGVHGAGLTNLVF
LPTNAVVIQVIPLGGLEGISWIDFGLATISMKMHYLQYMISLEESTLTEQFSRGDPVLSD
QKEAYRKHGWDRMIELYFFKQGVKLDTQRFSSTLLHALELLRQQ*
>Ma02_g16320_OG-GT61-A6_MUSAC
MRRSESFSHLKPWKLSQAALFGCLLIMTVILVCLIKSGSNTIVTLNLQLSSYSNMALPME
EELKTGGQGGLPSTPPSFEEAQLSDESLQGGKEAAILPHALKEKQDEKEAHEDADAATSL
TSTTMEDKELDEPATGGNQTVTLQLQHEDKHGGGDSNKDWTVIKLPPVPKEKQREEETTA
ERLIKESRVVCDFTAPRSDICSMDGDVRVLGRSSIIMLASPPSDRSPTENTTWKIRPYPR
KWESTMELIKELTVTVAAEPEKAPRCMINHGVPAVFFSTGGFVGNYFHDFTDVIIPLFMM
ARRFNGEVQLVVTDFNYQFMAKYQQILRHLSHYPAINLDADDRVHCFPHAHVGLHSHRAL
GIDASKSPNGISMSDFRDFLRKCFSLKRKYSEGIDLQSRRKPRLLLILRRGSRSFVNERQ
VMRMVKGLGFKLITAGPEETKNISRFAQMVNSVDVLMGIHGAGLTNMVFLPSNATLVQII
PCCDLAKGCRYIFEEPAPDMGIRYVEYEIRVEESSLIEKYPRDDVLFRDPLSIQKQQGFN
AFWNIFLNQQKVKLDVRRFRSILSGVLRSIKH*
>Ma02_g24680_OG-GT61-A2_MUSAC
MVNQMKLFRNAGQSQRFRFVVLVIGCFLVSMTFIVVSRPLTFPSLSSRLRPQKSDAEREK
AADTSSYSAPSTEKKKEENFQGKKNHTIDDPIEDDKTGIDEVMETTVEAEEERTDRDEDH
NRMTLPTVSNYTIDDTLQVDKKTTPEQPAREVKAVEKMLSCDFSDPRVDICEMSGDIRIP
GNSSDVIFVESPQRDQAFRFRPYARKGDQTAFGRVRELTVKSSTAAPQCTVSHNVPAVVF
STGGYTGNLFHDFTDVLIPLFLTARQYDGEVQFVVSDMNPWWVYKYRLLFQKLSKYPPID
FDKDKGVHCFTKVVVGLRANKELSIDPARAPNGYSMVDFGKFMRSALSLERESMSNIEDL
AGRRPRILIVARKRSRKFVNLFEIAQLAEQLGFEVEVNEAEVGSDVAQFAKLVNSVDVMV
GVHGAGLTNLVFLPPNATVIQVVPWGGLEWLSMLDFGDPAKDMKLNYVQYSIDIEESSLT
EQYPRDHPVFKDPFSFHKQGFHVLRSTFMANQNVKLDINKFKSVLWKALEHIIQ*
>Ma02_g24690_OG-GT61-A1_MUSAC
MKSHRTPPRFEPRRTGNAFIVATMLLSLCILSLIKARYCSVPNAKSQALAELEPTEVSGM
VTLKGGEAALPEDEEDEGNTITSQKIVAEKAAIDLSKPICSETSKRSNVCEADGDIRLQG
SSHTILLHPSSTDREWKTKPYCRKHDPPAMKNIKEWTIKPFPISEPPPQCTVNYTVPALV
FSIGGFTGNLFHDFTDVIVPLFISSYQFRGEVQFVVADIKPWWVSKFILILKQLSNYDII
DANNDDQEAVRCFPRVIVGLSFHKELGVDPSKTPTGYSIVDFKAMLRKAYGLERPTAAPS
GDPWDIRRKPRMLIISRKKTRAFLNERGMTDMAMSLGFDVRVAEPDITTDLAKFARLVNS
ADVMIGVHGAGLTNMVFLPEGAVLIQVVPMGGLDWLARDTFGQPSPDMQIKYMDYRIQAD
ESTLSDQYPADHPVLKDPYSIHKQGWNALSKTYLDNQNVRPHLGRLRNTLMDALKHLPHG
RKEA*
>Ma03_g01160_OG-GT61-A4_MUSAC
MEARKLGLPLLLGFCVGVLTCVVVMSVSTIEQQLSLFYGVWVHPAEEISRDPQISDAGIS
PNSSVVVRSKQNSPSPMLNNAASTGLIQQNTLRLEHGKGAERDRGKDADERVQRHSSSTT
KLSSPKVEIIESKPPDGTMKGMKAREKPVCDLSNYRTDVCEMDGDVRVHGKSSSVVLVTD
HQSQDPGVQPSWRIKPYARKFDKAAMEHIGEVSVRSSTSIGDVPRCTVNHSVAAIVFAIG
GYSGNYYHDFTDVLIPLFITSRQFDGEVQFLIATQKFWWIGKYKPVLRQLSRHEIIFLDD
DDQVRCFRHVVVGLHSHKPMSIDPARAPNGYSMVDFTKLMRSAYSLERDSPIRLGESPTA
KPRLLLISRNGTRRFVNFEEIVRAAEKLDYEVVVAEAGTRTNVASFTRVVNSCDVMVGVH
GAGLTNFVFLPTNAVIIQIVPYGNLQNISRSCFKDSTEDAQLHYLEYCIGVEESSLTEQY
PRDHPVFRDPKSIHRLGWKKMADVYLDHQDVKLDMERFKPLLLKARHLLHHRHHHHHQRQ
*
>Ma03_g21790_OG-GT61-A4_MUSAC
MGYEMILIKSLKRMEARKLGLALLVGFCVGVVACFISMTVSTAKQQLSNLPYVVNASPVA
ESSNYSQRSGRGHGAEGSNPSSDGATRTNQTSSSTRDDALSGGQTKGSNLESEGDKKTEA
RQPSKNQKEEIIESKQPEGDKKTEASQPNKNQKEEVNESKQPDGPRISKSTKSRTKAACD
LSNPRTDVCDMEGDVRIHGKSASVVLVTDRRPRNSGRTKSWRIKPYARKFDKAAMAHVHE
VSVRVSNGLGGIPACSTNHSDPAIVFALGGYTGNYYHDFTDVLIPLFITSRRFDGEVQFV
IETTNLWWISKYEQILRSLSRHEIIFFNNDDRVHCYRRVVVGLHSHKALSIDPTRAPNGY
SMVDFTKLMRVAYSLERDSPIRPGGAGAKKPRLLLISRQGSRRFTNLGEIVRTAEELDLE
VVVTEAKMGSNVADIARVVNSCDVMMGVHGAGLTNFVFLPTNAVVIQIVPFGKLEDISRA
CFGYPSQDAGLHYLEYSVSEEESSLTELYPRDHAVFRDPKSIHRLGWIKMGEVYLDKQNV
KLDVDRFRPLLLKARQLLHQ*
>Ma04_g30880_OG-GT61-A5_MUSAC
MAKQKNPSRVEPQKLRSVLLGGCFLLSMILLVVYTSYVVSFSNLSFWRSNRAAAPVPKAE
AKIASTHQADVSYQKEKLPSNPFCDFSNRRNDYCEMEGDIRIHGNSSSIFFVASSNVNAT
KLQESWKLKPHPRKGDARAMARVTEVSVKTLSTRDAPKCAVHSSVPAIVFSTGGYMGNFF
HDFTDILITIFTTSQQFNGEVQFLISEILPWWNEKYQKILKSLTNYEIIDFNQDQVVRCY
PHVIVGLKFHKEMSIDPSKSPYGLTMVDFGRFIRKSFALERDMTIKLGPDQGKKPRILII
ARKWTRRFANVDEIVRNAEEMGFEAVVAEAKLNLIEFAHIVNSCDVMLGVHGAGLTNLVF
LPTNAVVIQVVPLGGLEGISWIDFGLATISMKMHYMQYTISLDESTLTEQFARGDPVLSD
QKEAYKKHGWDRMIDLYFAKQGVKLDMGRFSSTLLHALELLRQE*
>Ma04_g30890_OG-GT61-A2_MUSAC
MGSKLKLVRNVNHARRFRFLVLMAGCFVVTMAFLVASKPQTPVHYNSGFRTWLPPPQSGD
DVVNGDNNGIQGIHSALSEKEDALNSQALGEVEKEEKQVPHVAESNIEKEKSFQREENAI
VVESTPKEEASIHELTGTIQIPERKPLCDVSDQRVDVCEMYGDIRIPGNSSSVIFMEPSN
AEPKELWQVHPYPRKGDEACLAGVRELTVKASSESPKCTFHHDVPAIVFSVGGYTGNLFH
DFTDLLVPLFLTARQFDGEVRFVVTDFKRWWIAKYLPVLQRLSKYPVIDHDKDDEVHCFK
QVIVGLRAHKEFHIDPARAPNGYTMIDFTKFMRRVFSVGRETLNCIEDLSARKPRLLIIA
RKRSRAFTNVDEIVAAAEELGYEVVVGEADAGTNLARFAQIVNSCDVMMGVHGAGLTNFV
FLPLNATVIQIVPWGGLEWIAVLDFGNPAKEMGLNYVQYSISIEESTLSEQYPKDHPAFT
DPMSFHKRGFHVVRSTFMKNQNVKLDVSRFRDVLWKALEHMMQ*
>Ma04_g30870_OG-GT61-A6_MUSAC
MRSSDSFSHQNSRRLSLAALCGCLVIVTAILTCLMDSTSNTIASLSLQLSSYRNVTLHMV
EEPNTEGQDVAAPKVPLALKENQGRKESSADAVSTSPSSTMEEMKLDESTTGNQTVPLQQ
QYEEKQGGGDDSSYESLVKESRVVCDFTAPRSDMCWMDGDVRVLGKSSLVMLASPPTDRA
PTHNTTWKIRPYPRKWESTMELIKELTVTVAAEPDQAPRCMVNHSVPAVFFSTGGFVGNY
FHDFTDVIIPLFMTSRRFNGEVRLVVTDFNHQFMDKYQQILKQLSHYPAINLDADDRVHC
FPHAHLGLFSHRALGIDSSKSPDGISMSDFRSFLRKSFSLRRAHSKEIDLRSRRKPRLLL
ILRKGSRSFVNEREVMRMVKGLGFKLITAGPEETKNISRFAQVVNSVDVLMGIHGAGLAN
MVFLPSNATVVQIIPCCGLADGSRYIFGEPAPDMGVRYVEYEIRVEESSLAEQYPRDHEV
FRNPISIQKQQGFNEFWNIFLNKQKVKLDVPRFRSTLSQVLQSIKHHK*
>Ma06_g11080_OG-GT61-A1_MUSAC
MKPLRTPPRVEPRRPGNALIVAAMLLSLCILSLIKARYCPSPYAKAQSPTEVDHVEVSKI
VTEKSGKAAALPGVEDDEGNAVAPKIVADEAVSNLSRPLCSETSKRSNVCEAEGGIRLQG
SSRTIFLHPSLADREWKIKPYCRKHDPPAMKKVNEWTMKPFPSDKAPPRCTAKYTVPALV
FSIGGFTDNLFHDFTDVIVPLFISSYRFHGEVQFVVADFKPPWVSRFILILRQLSNYDII
DADNDDPGAVRCFPRVIVGLSFHKELGVDPSKTATGYSIVEFKEMLRKAYGLERPTVERW
GVRRKPRLLLISRNKTRVFLNEKGIADMAASLGFDVRATEPTNKTDVGEFARLVNSADVM
IGVHGAGLTNMVFLPAGAVLIQVVPMGAPGWLPRDTFGQPSRDMQLKYLDYHIEGDESSL
TEQYPKDHPVLKDPSSIHKQGWYALSEVYLENQNVRPQLDRLKNTLLEARSLLPHNSKEA
*
>Ma06_g11090_OG-GT61-A3_MUSAC
MKLATNVRGIDPLSLGVGVLIGCFLVSLTYVTMYKSDMLSSSFLASQISWSTDAASTRHS
VESFSGTRQPARESKPRCNSSSAGSDLCEENEFTGTLRISPSESDIIPREKTSGGTRKPD
NKKEGIGRPCDPKSGRCQVVNGPPTLVDRLQTPVSSHSKKPDVEAQMRPLCEIGYRSDVC
DIHGDIRIIGKDLSSVILVTPSRAARNESWQVKPYARKWDHGVMPHIKVVNVRSENDYVA
APQCTVGHTVPAIVFTTAGYVGNYFHAFTDVLVPLFQTARQFDGEVQFVISSCNFWWIRK
YKPYFDKLSRYEIIDYDKDARVHCYKHVIVGLRSDQDMMIDPSKSPMGYTMSDFMGFMRR
TYSLDRDHALRISEAPGKKPRLLIISRSQTRRFVNVNKIVGMAKKVGFEVVVSEGGFNLA
NFSRVVNSCDVMLGVHGAGLTNFVFLPPDAVLIQVVPFGRLEWVASTYFAKPAGKTQLKY
LEYTIGEDESTLTELFPRDDPVFRDPKSIHKLGWIKMGEIYLTKQNVRLDLKRFKPVLLE
ALRLLRE*
>Ma07_g11810_OG-GT61-A6_MUSAC
MKSSTDSSGHVKPRRLSCAALCGCLLMTVVLVCLIRSTSNSVSTLSLRLFIETNVSFPEA
VEESNAERQVGTASRPFSFEEAEVSDASIEDELLESGKQTVVLPQPLKGKQEGSDSNAAA
DAVAILHSSRMEQQNESATGDRTVVLQLQYEGKQHENVPKTDSPIDASRVVCDFTSDRSD
TCWMDGDIRVLGRSSTIMLASPPTDRSPTENTTWKIKPYTRKWESTMEFIKELTVTTAAD
PQQSPLCTVNHSVPAVFFSTGGFVGNYFHDFTDVIVPLFMTVRRFDGEVQFVITDLNNQF
FDKYQPILRRLSHYPAIDMDTDDRVHCFPHAQVGLMSHKELGIDASRSPNRISMNDFREF
LRTCFSLERRYSTGIDQQARIKPRLLLILRKGSRSFVNEREVIGMVEGLGFELITAGPED
AKNLSSFAQTVNSVDVLIGVHGAGLTNMVFLPTNATLIQIVPCCNLKVGCRYIFADPAPD
MGIRYVDYVIADEESSLIEQYPRDHAVFSDPLSILKQQGFYPFWDIFLNQQKVKIDVRRF
RSVLSEVLHSHVKY*
>Ma07_g11830_OG-GT61-A5_MUSAC
MGNPTSHVRRSLSWGVIVGCFLLSMILLVLTTSYAASFPGFGLSLSGNSASAGAKTEEKL
TSDHPDAKIKTGEKLQRKPLCDLTQRRADICDMEGDIRVHGNSSSVLFVTSSGLQESYRI
QPHPRKGDHAALATVTEVTVRSTTAEEAPKCTTKSRVPAVIFSNGGYMFNFFHDISDALI
PLYITSHRFDGEVQFLIRDMLPWWVEKFQPLLKGLSRYDIIDLNRDHEVRCYSHVIVGII
FHGDLYIDPTKSGGLTMLDYGAYLRKSLGLKRETAIKLANPDEEKKPRVLIVNRKGTRRF
TNVDEIARMVEMSGFQAVVSEVHENKSLAEFAQVVNSCDVLLGLHGAGMTNLIFLPTNGI
LIQIVPLGRMEDVCWINYGAPAVRVKLHYLQYSIRAPESNLIDQFPKDDPVILDPKAVFE
KQGSARWVSLYMHRQTVKLDVERFRSVLWHAREIFRQPWN*
>Ma07_g11840_OG-GT61-A2_MUSAC
MPMGSKPRSVRNANQSRRFRFVLLIVGCLVVTMTFLVVSRPQTLFLSNIGLGPSLLPPQS
DHDAVNGDDRGIQGSHSAPVGKEDAQSSQVLESNKEKAEGGEKNVIVVDSTPNEETNIHK
LQETKTETEENGMSITSDDPSSNQQETHDRLALPTISNYTINDRTQGDGTVVLEHSDGGE
QIQTPERKPLCDDSDRRTDVCEMYGDVRIPGNSSSIIFVEASKTEQKELWQIHPYPRKGD
EACFKGVRELAVEAGSEAPVCTVNHDAPAIVFSTGGYAGSLFHDFSDLLVPLFLTARPFD
GEVQFVVTDFKNWWITKYLPVLQKLSKYPAIDFDKDKEVHCFKQVKVGLRAHNEFHIDPA
RAPNGYTMLDFTKLTRSAFSLARETLVNIEDLSVRKPKLLIIARKQSRAFTNINEIVEMA
EGLGYEVVVEEADPGSDIARMAGIVNSCDVMMGVHGSGLTQMVFLPLSATLIQIVPWGGL
EGKAMLDFGNPAKEMGLHYVQYSITIDESSLTEQFPRDHPVFTDPMSFHSRGFQVLRSTF
MDNQNVKLDVNKFRDVLWKALEHLIQ*
>Ma08_g03850_OG-GT61-A6_MUSAC
MEWKDQEDIFLFATHTYACRMLYHPPSPPYRHRPRRGTGGGGEDKKTMACLVHRPRKLMQ
LSLLGFLLLPFFFLVVLKPRLDPSSLLSLQVSVRSSIRIEVVEEKTSSSDDHDDKMMDMP
NALESQPEEKKSVSYAAEMVQPLPPPPPPPPPPLQQNHNETEIESAAVIRIPNATKVEEE
ATRYSAAAVPSSKIWCDFSQRRSDTCTLHGDVRVLGSSVLLVKTSADASSEETTWRIKPY
ARKWETPVMELIRELPIRVASEASETPNCTARHAVPAVVFSTGGFSGKNFFHDFSDVLIP
LFITSRRYHGEVQFLVTNFNPRWINRYEAILKRLSNYEVVDMDRDDRVRCFRNAHVGLMS
HSELVIDPAKAPNNYSMADFRELLRSCFSLRRKSVRVGGSSKPRLLLMLRKGSRSLTNKR
AVVSVARRLGYRVVVAGPEQTKNLSRFAAVVNSCDVMVGVHGAGLTNMIFLPANATLIQI
IPWGGLRYACNHDYGDPTAAMGIRYSEYEVRQEESSLVKQYPRDHPVFTDPQSIHRQGWN
ALWAVFLDRQSIKLDVRRFRGVLQETIRSLPR*
>Ma09_g00650_OG-GT61-A5_MUSAC
MGSQAKLLRSFTRVEPKTLSFVIFAGCFLISMALLAVSAGSLVSLPSLSSWLSAHTTPPV
SGAQENPGPHHPHPEVGTDRNEEPQRKPLCDTSDRRADICDMEGDVRVRATSSSVFFVTS
SDRNASELQQSWRIKPHPRKGDHAALSRLTELSVGYLTTHQEDVPKCDVKSSVPAIIFAT
GGYMGNFFHETTDLVVPLYITSHKFDGEVQFLISDMLPWWIAKYEQLLKKLSRYEIIDFN
RDPLVRCYPRVIVGITFHKDMSIDPARSGGVTMFDFGRFIRSAYSLERETAIVLGEKQEE
KKKPRLVIIARKSTRKFSNVDEIARMAEWQGFEPVIAEIKKNQSLGEFARVVNSCDAMMG
VHGAGLTNLIFLPTNAVVIQVVPLGGLETYCWSDYGVPALEMKMRYLQYSISVTESSLVD
RYGITDPAITNPQAILAQKDGWRNWTSIYFFNQDVRLDVSRFSSILVHARQLLHR*
>Ma09_g00660_OG-GT61-A4_MUSAC
MGLNKTIVRNMSRIEARKLGLALLVGCCIVILTYFVSMSETTVDQQLSVAYRVGTVEVVD
GKISLQKPERLRKAEGGHGNTAEEKVHRTNFSAISPITAKEEKRESEKPKDEEILPPKRE
AERSQTMKPQVVEPICDFSDPRTEFCEMKGDVRIHGKSSSVVFVSPHQRSNEWKIVPYVR
KQMGNVEKVSVRTASSPGGVPECTINRSVPAIVFALGGFTGNYYHDFTDVLLPLFLTARQ
FDGEVQFLITNIQVWWLHKYDPIIKRLTRYEFVDLDDSNQVLCHPHVMVGLRFHNDLTIQ
PTRAPNGYSMLDFTAFLRSAYSLQKAHAISLREHPDRKPRLLLVARNGTRRFTNVPEIVQ
MAEGLNYEVVRADADFGDVAGFAGVVNSCDVIMGVHGAGLTNLVFLPTNAVLIQIVPCCE
LEGMATHTFGFPSMGAGLNYLEYNISVEESTLSEKYPREHPVFTDPQSLHKQGWFKMGKI
YLVKQNVKLDVNRFRPFLVRAMDLLGR*
>Ma09_g00670_OG-GT61-A3_MUSAC
MAKAFRNLNRRAKPQKYGVALVAVFILVALTYVTRTRTTSMRFSLGGFVTPEKKPICDTS
NRKSDICEADGDVRIMGKDTRMVFVAGGGGGGESWTIKPYARKWDAGSGARVREVTLKLV
DGYAQDRRCSVNHTVPAMVFAIGGWTGNYFHDFVDVLVPLFETAYHFGGEVQFLIANLNR
PWMDKYQLFFKKLSRYEIIEYDDDDAIRCFKHVTLGLRCTSAEDFQMEPSKSPHGYTMFD
FAKFARGAFSLERDYASRMGEEADKKPRLMVITRATTRRFMNVEEIVRMAEEVGYEVVVT
EGDPDVSKFSRIVNSCDVLMGVHGSALTNMVFLPTNAVVIQVVPWGNLDWIAGHYFRDPS
DQMKLNYLEYSISEEETTLTELYPREHAVFKDPMSLHPQNADWDTFSRIFLKEQNVKLDV
TRFRAYLERALRILRHRRGE*
>Ma09_g00680_OG-GT61-A3_MUSAC
MVEKNKRIQLSEYESATRESKPTRSDAIEMHGNASSAESASEVPFEEDNVSSTKNGSDGM
EEEEGISRLCESSSGNCKPENDREVLETLTAGDSSESDGAAPERKPMCDFSDHRSDVCDM
EGDIRVIGKNLSSVMLVTPSDHKGSRDRNESWQIRPYPRKFDDSAMAKVRALDLTSPHGD
REAPRCTVNHAVPGILFSTGGHSGNCFHDFADVLIPLFQTAGPFQGQVQFIIADRQGWWM
HKYRPYLMKLSSYDIIDYDNDDRVHCFKHAVVGLRAERDLMIDPAGAPEGYSIMDFVRLT
RSAYSLERDRAWAAAGEPPGKKPRLLLIARGGTRRFMNLEEVVGMAEGVGYEVVASEPDF
FDVGRFARVVNSCDVMVGVHGAGLTNFVFLPTDAIVIQVVPLGKLDWIATNFYAEPAMGM
KLRYLQYDISVEESTLKEAYPRDHQVFKDPESIHKQGWFKLRDIYLKQQNVELDVNRFRP
VLRRAFELLREKKYS*
>Ma05_g18360_OG-GT61-D1_MUSAC
MTNNHRNQYLHPNSASARRTEPRPLQCLFLVSLICCNLLLASRFFFGFSSYINFYAAPQV
ETDTVLNLNSYSHGPCSSLQSNAICCDRTDSHSDICFVRGDVRTHSSSSSIFLHLPGACN
NDSVALQEESISPYTRKWDAAIKSRIPELHLRATSGADASLPCQVRHDVPALVFFAGGYT
GNVFHDFNDGIVPLYITSHHLRRRVALVVLQYRDWWSSKYKEILAQLSDYPPVDFSNDTR
THCFPGAIVGLRYQGMLSIDASRSSENSSIRDLLHMLRDAYKPKTEVGGSPPTPNSPKLV
VVSRSGTRTMENEAEVVKVGEQIGFQVEVLRPAETMPLRRMYNTLSSCDVMMGVHGAALT
HFLFMRPGALFIQIVPLGAEKVARICFGEPAVAMGLRYVEYKVLPTESSLYYKYGEGDPV
VKDPESFLKGRGWEVTKNVYLEGQNVSLNVDRLHEVLLRAFNYAVSERGKR*
>Ma08_g16780_OG-GT61-A4_MUSAC
MGYEMLLIKSPHRMESRKLGLALLVGFCIGVVTSFISITLSTAEQQFSLAYGARANPSPE
INLHPHISGRSATGVIRMKQTSSSTNYAAHSTGQTKDDAVELASGKETEEANHGENEAER
VQHTTQKQEAIESKPPGIGDRFNEHIGFERGEATKAACDLSNPRTDVCELHGDVRIHGKS
SSVVLVSADREPRNPERRQSWQIKPYARKFDKAAMAHIQQMSVRSSNGLGDDVPRCTTNH
SVPAVVFAIGGYSGNYYHDFTDVLVPLFITSRRFDGEVQLVIGTTKLWWISKYEPILRKL
SRYEIVYSGSDDRVHCYPHAIVGLHSHKAMSIDPARAPNGYSMVDFTRFMRSTYSLGRDS
PIRLGDGGGRKPRLLLIPRQGTRRFTNFREIVGVVEESGFEVVVAEAKMGSKVAEVARVV
NSCDVMMGVHGAGLTNFVFLPTGAVIIQVVPFGNLENISRSCFGYSSEDAKLHYLEYSIR
EEESSLIEQYPRDHPVFKDPKSIHRKGWNKMGEVYLDKQNVKLDVNRFRPLLLKARQLLH
R*
>LOC4324540_OG-GT61-D2_ORYSA
MVQHHRATLLLHQQQRKGDATAEEGQQLVAEEGAGKMKELRRRLVDYACHHRKHGHDALL
RMLAGFALVSCLLLLLPGSPFSAAVDDLLQMGRTRLDDETPPPPPCAAVSNGTICCDRTA
MRTDVCIMRGDVRTEAASNSLFLLVPPPDNSTAAAGRDERIRPYTRKWESSIMSTIDELR
LRAVPEGGAAPASCDVRHDVPAVVFSTGGYTGNVYHEFNDGIIPLYITARQYNKKVVFVM
LEYHDWWMTKYGHIVEQLSDYAPIDFTNDRRTHCFPEAVVGLRIHDELAIDAARMPGNRT
IQDFRRMLDDAYRGRIQMIIEEEEKAAAVALGTPTQGSIRKKSALKDDKPRLVIVSRNGS
RAIENEAELVRAAAGAGFRVAVLQPRQDTELAKMYRALNASDVMVGVHGAAMTHFLFMRP
GSVFIQVVPLGTDWAAETYYGEPARRLGLRYMPYKIKPAESSLYRQYAKDDAVLTDPDTV
NAKGWQVTKKVYLDGQNVRLDMVRFRRRLRDAYDHWAELRRRHNADSTETEQRKPW*
>LOC4325410_OG-GT61-D1_ORYSA
MASKLPDLGGGGVEDGGGKKWPGFVQFFFVLSVVLCVLLYAPRFIVLTPTYGLDFFPQPP
PNVTTSPARVVGDHNAGEVVVLDNQLRSPCSSLAGDTICCDRSDFNTDVCFMAGDVRTDP
SSLSLLLFPKQPPAANATVEERIRPYTRKWEALIMSRVEEVRLRMAPPEEEPGHRCDVRH
DAPLLVMTAGGYTGNLFHAFSDGFVPAWLTVQHLRRRVVLGVLSYNPWWAGTYGEIISGL
SDYHVVDLLHDKRTHCFPGAIVGTRFHGILSVDPARLRDNKTIVDFHDLLAGVYETAGDT
VVVDDVTQPAPRRPRLGIVSRRGTRVIENQAAVARLARSVGFDVDILETANGLPLPASYA
SVSACDVLVGVHGADLTKLLFLRPGAALVQIAPLGVAPIARGCYAEASARMGLHYEQYDA
EGHESSLSRKYGLRDVVVSDPEAAKRDKGWGFVARVYLGGQNVTLDLSRFRHTLTRLHAR
ALRVRSLHPAP*
>LOC4326077_OG-GT61-A2c_ORYSA
MKPGGSSGRLHALRFESQRFRLLTIVVGCFLISLTFLLSSRPDATVFSTLSPRESLEDAR
MPAMKMLHRSSSGGLTRDFHVDILPQQGERHAHMQQSVDQTAEKTEWVKDTVIIQEVAGE
RSEEAEEAAERVAADSGDEAAPAVADEDNAVKTTAAVEETTARPDQPLEEKNQQQLPVKL
QDAGEPARTPEQTVTSHSVDRRPLCDFSDFRTDICDFSGDVRMAANTSEFVVVVDPAAAA
VSHKVRPYPRKGDATCMGRVTEITVRATGDAAGAPRCTRAHDVPAVAFSIGGYTGNIFHD
FSDVIVPLYNTVQRYRGGVQLVMVNVASWWLVKYDKLLRELSRHAPIDLAKAGAAGEVHC
FPSAVVSLRAHRELIIERERSLDGLATPDFTRFLRRALSLPRDAPTRLGDGTGRRPRLLV
ISRGRTRLLLNLDAVVRAAEEVGFEVVVNESDVGNSIEQVGKLINSCDALLGVHGAGLTN
MMFLPPGATMVQVVPWGGLQWIARMDYGEPAAAMGLNYIQYEIAVAESSLKDKYPAGDEI
FTNPTGLHKRGFAFMKQTLMDGQDITIDVTRFRPVLQQALDNLATK*
>LOC4326078_OG-GT61-A7c_ORYSA
MKAAARERKPRHSNGRAAAAAAKNLSKVEPGRHLAVVRLFPACLLALLICLCVVKFFSSL
SSQSQRIGTRSRMVSSWEGSASTNVPRIPVAPLIMGRVDEDISTRSPELGSVFKNENFKN
GTDSENKSRSERQVAISTENDPPPGKEESLTKSPQTAVSESEVPKPKSKISCDDKSKDEG
FPYARPIVCHLSGDVRVSPATSSVTLTMPLQQGEAAARRIRPYARRDDFLLPLVREVAIT
SAASEGDAPSCNVSHGVPAVIFSIGGYTGNFFHDMADVLVPLYLTTFHFKGKVQLFVANY
KQWWIQKYKPVLRRLSHRAVVDFDSDGDVHCFDHVIVGLVRDRDLILGQHPTRNPKGYTM
VDFTRFLRHAYGLRRDKPMVLGETSGKKPRMLIISRRRTRKLLNLRQVAAMARELGFEVV
VSEAGVGGGSGGVKRFASAVNSCDVLVGVHGAGLTNQAFLPRGGVVVQIVPWGRMEWMAT
NFYGAPAAAMELRYVEYHVAAEESSLARRYPREHAVFRDPMAIHGQGWKALADIVMTQDV
KLNLRRFRPTLLRVLDLLQD*
>LOC4326079_OG-GT61-A4c_ORYSA
MGGDHGKLMKSLKGAAQKYLGVGFLLGFFLVLLTYFTVSEQFAIAAPNAIRKTSPGHASP
TIPPPVEEKRPQLPPIIEQRQAPKAEHEHAAVVQEKTPSAEEIEIQKETEEDHTKEKPTD
DVTTTVEESAPAKKPACDIQGPWASDVCSIDGDVRIHGAAHDVVIPPPIEGGGSNPNPRE
WRVVPYSRKHMGGLKEVAVREVASAAEAPACDVRSPVPALVFAMGGLTGNYWHDFSDVLI
PLYLQARRFDGEVQLVVENIQMWYVGKYKRVLDRLSRHDIVDMDRDDKVRCFPGAVVGIR
MHKEFSIDPARDPTGHSMPEFTKFLRDTFSLPRDAPVSLVDNAAAVRPRLMIISRRHPRK
LMNVEEVVRAAERIGFEVVIGDPPFNVDVGEFAKEVNRADVLMGVHGAGLTNSVFLPTGA
VLIQVVPYGKMEHIGKVDFGDPAEDMRLKYMAYSAGVEESTLVETLGRDHPAVRDPESVH
RSGWGKVAEYYLGKQDIRLDLARFEPLLRDAMDYLKHQ*
>LOC4326082_OG-GT61-A4d_ORYSA
MGSEVKPAKLGLRRHLNAGFFAGFLLVLLTYVIVSQQFAMETPTAVTSRAPRIDENESVT
KARVETEKKREQEWQRPKDTSGAVSAEEFSKRDSTNAKPIENGKVVCGSNGFYSDTCDVD
GDVRINGTALSVTLVPASRRSERRREWKIQPYPRRTVSGIAEVTVTRQQDRAAAPACTVT
HGVPGVVFALGGLTGNYWHDFSDVLVPLFVASRRYGGEVQFLVSNIQPWWLGKYEAVVRR
LSRYDAVDLDRDTEVRCFRRVAVGLRMHKEFSVKPELAPGGQRLTMADFAAFLRDTYALP
RAAAAGARRPRLVVIRRAHYRKIVNMDEVVRAAEAAGFEAAVMSPRFDEPVEEVARKVNA
FDAMVGVHGAGLTNAVFLPAGAVVIQVVPYGRLERMARADFGEPVADMGLRYMEYSVAAD
ESTLLEMLGPEHQVVKDPEAVHRSGWDKVAEYYLGKQDVRINVARFAATLAAAFDHLRPS
HS*
>LOC4326083_OG-GT61-A3_ORYSA
MEGGGKAGYSYGGHHHHQDAKLLKNLSRVEPRRFGLGLVAGFLIVTCAYFSTAKFDAIHI
AMISSPAKNAAGFMNASSDGSNQQQLDLDRDAMSREGSKAQVLDTDGDDKISSLGPDLGH
NASALEGKKKDETFAKDSGDASVSASTDEALAKDDDAIVGAVLPPLSSEEPTNITQDSVL
EDEELKVQETAPATTNPSPEKSSNNGSSPSVVPSDPATLPVQQIPPTQEAKDPPAQQIPA
VPEAKVPPVQQIPTFPVVKTDSEAAPRRKEWKPLCDLWSNRRIDWCELDGDVRVAGANGT
VSLVAPPGPADERTFRAESWHIKPYPRKADPNAMRHVRVLTVQSLPAPAASAAAPACTER
HDVPGLVFSDRGYTGNYFHAYTDVILPLFLTARQYSGEVKLLVSDFQMWWLGKFLPVFKA
VSNYDLINLDDDRRVHCFRHVQVGLTCHADFSIDPSRAPNGYSMVDFTRFMRATYRLPRD
APFPASGEQQPRRPWRPRLLVIARARTRRFVNADEIVRGAERAGFEVVVSEGEHEVAPFA
ELANTCDAMVGVHGAGLTNMVFLPTGGVVIQVVPLGGLEFVAGYFRGPSRDMGLRYLEYR
ITPEESTLIDQYPRDHPIFTDPDGVKSKGWNSLKEAYLDKQDVRLDMKRFRPILKKAIAH
LRKNSGNNNTTHN*
>LOC4329195_OG-GT61-A4b_ORYSA
MGSPKMAKSAMKQGIWRRRIGAPFAAVLVAAVLAVVVFSGQFAKGPNASSQFAPVQVDNT
LRPTRDKPVSADQDLERTVSSKLEGEDTEQIRLDAEDGQSPNKEAAIEEQKPSQAAAIDQ
DDNTLNPGLKQASGDERSAGGSDSLSKESPPQSQEGDGGTAESGAEPYIKCTAQSDIKIC
DLSNPRFDICELCGDARTIGQSSTVVYVPQNRASNGEEWIIRAQSRKHLPWIKKVTIKSV
NSSEPEPICTSKHHIPAIVFALGGLTANVWHDFSDVLVPLFLTARQFNRDVQLIITNNQP
WFIKKYSAIFSRLTRHEIIDFDSDGQIRCYPHVIVGLRSHRDLGIDPSSSPQNYTMVDFR
LFVREAYGLPAAEVDIPYKADKDDPDKKPRIMLIDRGKSRRFVNVAHVVQGLDWFGFEVV
KADPKIDSNLDEFVRLVDSCDAIMGVHGAGLTNMVFLRSGGVVVHIVPYGIKFMADGFYG
APARDMGLRHVEYSISPEESTLLEKYGWNHTVINDPETIRKGGWEKVAEFYMSKQDIVLN
MTRFGPSLLNAIEFIM*
>LOC4329203_OG-GT61-A7a_ORYSA
MTSTAYSRPSKLPGGGNGSDRRLPPRLMRGLTTKIEPKKLGVGLLAGCCLALLTYVSLAK
LFAIYSPVFASTANTSALMQNSPPSSPETGPIPPQETAAGAGNNDSTVDPVDLPEDKSLV
EAQPQEPGFPSAESQEPGLPAALSRKEDDAERAAAAAASEIKQSEKKNGVAAGGDTKIKC
DENGVDEGFPYARPSVCELYGDVRVSPKQKTIYVVNPSGAGGFDENGEKRLRPYARKDDF
LLPGVVEVTIKSVPSEAAAPKCTKQHAVPAVVFSVAGYTDNFFHDMTDAMIPLFLTTAHL
KGEVQILITNYKPWWVQKYTPLLRKLSNYDVINFDEDAGVHCFPQGYLGLYRDRDLIISP
HPTRNPRNYTMVDYNRFLRDALELRRDRPSVLGEEPGMRPRMLIISRAGTRKLLNLEEVA
AAATELGFNVTVAEAGADVPAFAALVNSADVLLAVHGAGLTNQIFLPAEAVVVQIVPWGN
MDWMATNFYGQPARDMQLRYVEYYVGEEETSLKHNYSRDHMVFKDPKALHAQGWQTLAAT
IMKQDVEVNLTRFRPILLQALDRLQQ*
>LOC4329205_OsXAT2_OG-GT61-A2b_ORYSA
MKPVERAKLVRSLRQESRRLRLLVLVIGFFLVTLTFVVISKPDALLFNLNGRLSVDHAPR
SLLIRQRIHADSRRSADTFPAAEDPKVVDEDEGAEDATAKGTSEEEKRLLSSEPEQGKNE
EAATASEVLGGGGEEDNKNGEEEGHTQHSKVTLPTVSNYTIRDAEDTDNGKQEDGKPNEK
YEFEMDADKGDNVEPETDNEEWNKKPLCDFSNFRANVCEMRGNIRIHPNASSVMYMEPAS
SKREEIWKVKPYPRKGDELCLGHITEITVKSSKVAPECSKYHNVPAVVFALTGYTGNLFH
DFTDVLVPLFTTASEFNGEVQFLITDMAIWWTRKYKVVFDKLSKYPLIDFNNDDQVHCFK
HAIVGLHAYMEFTIDSSKAPHNYSMVDFNRFMRRTYSLPRDFVTALGEIPKAKPRLLIIS
RQRTRMFLNLNEIVAMAEEIGYEVVVEEANVSSDLSHFGKVVNSVDVMMGVHGAGLTNCV
FLPQNATLIQIVPWGGLDWISRIDFGNPAEQMGLRYKQYSIGVHESSLTDQYPLDHEIFT
NPLSFHKHGFEFIRQTFMDKQNVKLDCNRFKPVLLEVLDQLNQ*
>LOC4333275_OsXAT3_OG-GT61-A2a_ORYSA
MKAGERPKLVRGVRQESRRFRLLVIVVGFFLVSLTFVFVSKPDAILFSLNGKLPVEQAPT
SILIQQKVNEPSGESRKTSTDALRGDPKVVDDEADAKPKGQLINFLFFSPSQFYLTDTNG
VRSFLLLLLPSLPYLLLGLLIARVVRPRLISTGTGGGSEEEEGRVLSEPDPTSGMMEPTH
NKDGNGHKSHQETLGGGGDGESKGNDEEGEHAEQKHKVTLPTVSNYTIHDAAEDTENAKQ
EGMNNVQQGSKPLCDFSNFRANVCEMRGDVRIHPTATSVLFMEPEGSQRDEVWKIKPYPR
KGDEFCLSHITEVTVKSSKVAPECTKYHDVPAVIFSLTGYTGNLFHDFTDVLVPLFTTAS
EFNGEVQFLITDMALWWTIKYQTVLQKLSKYPVIDFSKDDQVHCFKHAIVGLHAYMEFTI
DSTKAPHNYSMADFNRFMRGAYSLGRDSVTVLGEYPKIKPRLLIIKRHRTRMFLNLDEII
SMAEELGFEVVIDEANVSSDISRFARLVNSVDVMMGVHGAGLTNCVFLPQHATLIQIVPW
GGLDWISRTDFGNPAELMGLRYKQYSIGVDESSLTDQYPRDHEIFKNPISFHQRGFDFIR
QTFMDKQNVKLDCKRFRPILLEALDNLNP*
>LOC4335139_OG-GT61-A4_ORYSA
MRRGESKAATRGANRSSSSSSWKSRYIGYGLVLGFVLVLLYLMVNAQFSNSPNAYLGPAT
TSKTESIPATTYQGNQAWQEDGSRGLEEGHREEVASTHTERSTGQRQEKDDESEKQRTEK
NSIEEQLGNDRSSNYWEEGRQSEKKDTIEFSEFGGGTDDFNNVANTKPICDTSFGKYDIC
VLDGDTRAQGGGGAGAAVVTLVSPRAAPREWKIKPYSRKYLDGLKPVTVRSVPNPEDAPP
CTTRLNVPAMVIELGGLTGNYWHDFTDVLVPLFIGARRFGGEVQLLVVNLLPFWVDKYRR
IFSQISRHDIVDLEKDDDRGVVRCYPHVVVGYGSRKEFTIDPSLDDTGGGYTMVNFTEFL
RQSYSLPRDRPIKLGTNHGARPRMMILERTNSRKLMNLPEVAAAARAAGFEVTVAGGRPT
STYDEFAREVNSYDVMVGVHGAGLTNCVFLPTGAVLLQIVPYGRLESIAQTDFGEPARDM
GLRYIEYDIAADESSLMDVFGKDHPMIKDPVAVHLSGWGNVAEWYLGKQDVRVNIERFRP
FLTQALEHLQ*
>LOC4338684_OG-GT61-D4_ORYSA
MQQASSHQHHYQHSAKPPVSRSSSWIRRSPPPSPPHKKLWGGGGGGGGGRSRYVCRIVPL
LVLTVYSIFTVVRIPSSSLVVSTADSERVERREDVEAFKTHLPSNQNNLEAREETRSPAS
LPCSALINGEAGGGQAAAESALCCDRSHYRSDVCYLRGDVRTDPSTSSVLLYNAPRGSAP
EKVRPYTRKFEGSIMSTIDEVTIVPVVDAGSGSNGTTAGDTGKDSLRRRCDVRHPPGVPA
VVFSTGGYTGNVYHEFSDGLIPLFITAQRFAGEVVFVVLEYHYWWLGRYGAVLERLTNYK
VVDFRYDRRVHCFSEMIVGLRIHGELVVDPKLMPNGKGIQDFQALLHQGYSRTPSATAAA
AAAQPPVPLALAAPPSRPCLRPDDHAKVAKPKLVIFIRKQNRVLLNLPHIVTACRRAGFA
PHVMNLRRQTPLPAIHAALSSADAMVAVHGAAVTHFLFMRPGSVLLQIVPVGLDWAADAF
YGKPAQQLGLGYLEYKVAPEESSLAAEYGVNSTVVRDPSVISSRGWWEMKKVYMDRQNVT
VNIKRFGELLRSARLHLKNATACGKAASAATTTAAR*
>LOC4340861_OG-GT61-A6_ORYSA
MKGRHERIKKGWSGSAAVWLLLVPLFVLIVLKTDFLPQVARLGDTSFTKVADEMVQKVSS
LGLDRARWQQQQTLDVAKLEDSVVGTSDELTGHVDANNEDSNQPNQQILAMSRSKDSRLI
NSDVAAAKTSHLSCNFSSAHMDTCAMDGDIRIHGRSGVVYVVASSDYRPENATAVIRPYP
RKWEQATMERVRQITIRSTAPPGAAVADTDGGGAIIPLRCTVARDMPAVVFSTGGYSVNF
FHTMNDILLPLYITAREHGGRVQLLAANYDRRWTAKYQHALAALSMYPVVDLDADAAVRC
FPSARVGVESHRVLGIDTPLTGSNGYTMVGFLAFLRSAYSLPRHAVTRTTPRRPRVVMVL
RRKSRALTNEAEVVAAVAEAGFEVVAAGPEEAGDVAGFAATVNSCDVMVGVHGAGLTNMV
FLPRNGTVVQIIPWGGMKWPCWYDYGEPVPAMGLRYVEYEVAANETTLRERYPMDHPVFA
DPVSIHRKGFNHLWSTFLNGQNLTLDVNRFKAVMAEVYTSITAAPV*
>LOC4341034_OG-GT61-A4a_ORYSA
MVSQSKTPAPEPSTTKMPSAPPAVKGVAKTLAQHHKAVIGFLLGFFLVLLLYTFLSGQLV
SSEDAIVRAVTQQSTPAVHTDQDGRTTSPTSPTSTSSNTTQDNLEGKNTERSSQPAVNDE
ASDKMEEDLIRQDIDQAGTKNGTNHKPGAPRKPICDLLDPRYDICEISGDARTMGTNRTI
LYVPPVGERGLADDSHEWSIRDQSRKYLEYINKVTVRSLDAQAAPGCTSRHAVPAVVFAM
NGLTSNPWHDFSDVLIPLFITTRVYEGEVQFLVSDLQPWFVDKYRLILTNLSRYDIVDFN
QDSDVRCYPKITVGLRSHRDLGIDPARTQRNYTMLDFRLYIREVYSLPPAGVDIPFKESS
MQRRPRAMLINRGRTRKFVNFQEIAAAVVAAGFEVVPVEPRRDLSIEEFSRVVDSCDVLM
GAHGAGLTNFFFLRTNAVMLQVVPWGHMEHPSMVFYGGPAREMRLRDVEYSIAAEESTLY
DKYGKDHPAIRDPESIHKQGWQFGMKYYWIEQDIKLNVTRFAPTLQQVLQMLRG*
>LOC4342010_OG-GT61-A4e_ORYSA
MKAAVRSKKSKGSFCHPPLLLLIVAIQFLVIYSPTLDQYMVMLTTDEFIPEPHLRCDFRD
NRSDVCEMEGAIRILGRTSEVFLVAPSLASISGGGGGVNATGVDANATRWKIQPYTRKGE
SRVMPGITEVTVRLVTADEAPPCDEWHDVPAIVYSNGGYCGNYYHDFNDNIIPLFITSRH
LAGEVQLLVTQKQRWWFGKYREIVEGLTKYEPVDLDAEQRVRCYRRATVGLHSHKDLSID
PRRAPNNYSMVDFKRFLMWRYALPREHAIRMEEEDKSKKPRLLVINRRSRRRFVNLDEIV
AAAEGVGFEVAAAELDAHIPAAASAVNSYDAMVAVHGSGLTNLVFLPMNAVVIQVVPLGR
MEGLAMDEYGVPPRDMNMRYLQYNITAEESTLSEVYPRAHPVFLDPLPIHKQSWSLVKDI
YLGQQDVRLDVRRFRPVLLKALHLLR*
>LOC4342012_OG-GT61-A1c_ORYSA
MKHHHVARGRAEPRRMGNAAMVITMLLSLCVLTYIKARYCSTPFPKAAEEMEVVEIDEDY
DSTRYKMTGPIGEEDFDPTRPTCYVTSKRSERCAAVGDIRVDGNHSKIYINPLDKEWRTK
PYARLHDAVAMDDVREFTLVPFGGANHTAVPPLCTRNHSVPAFLFSSGGFAGNLYHDYTD
VLVPLFTSTNHFGGEVQFLLSGIKDWWLDKFTPLFRQLSRYDVIDVDNDQEVHCFPRIFI
GATFHRAMGIDPARSPGGVTVADFKRLLRRTFRLERAVASRTGAPRRDKPRLLIISRKSS
RRFLNERAMAHAAALARFDVRIAEPDNHTDMPNFARLVNSADVMMGVHGAGLTNMVFLPS
RAVLIQVVPFGGLEWLTRVTFKDPAKDMDVNYMEYNVSFDESSLRELYPRDHFYIQHPYD
VHKKGWDAIKTVYLDKQNVELNLTKLTNTLERARDFLPEP*
>LOC4344156_OG-GT61-D3_ORYSA
MVQQQQQQQHRIYILQFRKGEQDQEVACKVSTPPKAGTGRRVMYYYHDYGGGGAGKNGKA
AQPRAFSMRRFFGLLLLSFVSVGTLFVAPVSFFSFVHSDEGGGGAAAAARRAVEVAAAPC
SGMGNDSLCCDRTSTRADICFARGDVRMHSASASFQLVSSSSGNATAAAVEEERIRPYTR
KWEANVMATIDEVRLRRVPAGGAARCDVVHDVPAVVFSTGGYTGNVYHEFNDGILPLFVT
SNHLRRRVVFVILEYHDWWMTKYGDVVSRLSAFPPIDFTADRRVHCFPEVIAGLRIHGEL
TVDPEKTPEGKSIRHFRTLLDDAYRGRIQYLERLERRAARSRKRRAAAAKPTTTSIALPI
MAPPAKQASPSPPDRPRLVIVSRTGSRVIENEADVAALAADVGFDVRVVRPERTTELCKI
YRELNASDAMVGVHGAAMTHFLFMRPGKVFVQVVPLGTDWAAGAYYGEPAARLGLRYVGY
KILPEESSLSREYPTGDPVLTDPAGVGKRGWDVTKKVYLDRQNVRLDLPRFREVLVGAHR
HLVAGKRRRRQRESQ*
>LOC4351859_OG-GT61-A2c_ORYSA
MKGGGGGLWRPRVESRGTFRRRLLTVTAGCFLFFIVFLLSSRHDAIVLLDTRLGVGRPTA
ASLRSPAAADTLPDAGSAGRRNHEAPSSPAFSSGVRETVTGVETNDDGAERGAEPAERDN
AAPAAAAAISGGDQEAQPGTAAVDAAPGHDKSLRTAAATGTSPPRHEQPGETTTRADSVD
QPRHPLCDLSDHRTDVCDLAGDIRMDANASAFVVVVDPAVGADGPTYKVRPYPRKGDATS
MGRVTEITVRTTAAGAPPPRCTTTHAAPAVVFSISGYTGNLFHDFTDVIVPLYNTAARYC
GDVQLVVTDGNAATRRWLARYGAVLRGLSRHVPLDLAAEAAAGGGEVHCFGHTVVGLRAH
GELIIDRERSPDGLGMPDFTRFLRRALSLPRDAPTRPGGGHGDATKPQPRPRLLIISRRG
TRLLLNTDAVARAAEQVGFEAVASELDMAGADHDDVARVARLVNSFDAVVGVHGAGLTNM
VFLPPGAAAVQIVPWGGLRWLARADFGEPAVAMGLRYIQYEVAAGESTLKDKYPRDHEIF
TNPTALHKKGFTFMRHTFLNGQDIIVDIDRFKPVLLRALNSLAR*
>LOC9267972_OG-GT61-A7b_ORYSA
MSSTAYTRPSKPPGPAGERRPPRLAKELGRIEPKKLGIGLVAGCCLALLTYISFARLFAI
YSPVFESTSLVMKNAPPASTQQNPVLAQQQSKEEDEKDVGEDETDRKVPSFAETTEKNEE
EETVTKPSGDEAEATISCDENGVDEGFPYARPPVCELTGDIRISPKEKTMFFVNPSSAGA
FDGNGEKKIRPYARKDDFLLPGVVEVIIKSVSSPAIAPACTRTHNVPAVVFSVAGYTDNF
FHDNTDVMIPLFLTTSHLAGEVQFLITNFKPWWVHKFTPLLKKLSNYGVINFDKDDEVHC
FRRGHLGLYRDRDLIISPHPTRNPRNYSMVDYNRFLRRAFGLPRDSPAVLGDKTGAKPKM
LMIERKGTRKLLNLRDVAALCEDLGFAVTVAEAGADVRGFAEKVNAADVLLAVHGAGLTN
QIFLPTGAVLVQIVPWGKMDWMATNFYGQPARDMRLRYVEYYVSEEETTLKDKYPRDHYV
FKDPMAIHAQGWPALAEIVMKQDVTVNVTRFKPFLLKALDELQE*
>Os02g0135500_OG-GT61-A1d_ORYSA
MKQSMRSRQEPRRVSNGVIIAAMLLSLCVLSIVKARYCSTPFVKPDDQLQEQMNSSIRME
TDEPATMAAGEQEEDEEEESSGGGGAEPEVSATPAVVVTAAAGGGGGKRKPTCRMTSKRS
ERCEARGDIRVEGNASTIYIGGIDKEWKTKPYARYHDPVAMAVVREFTLKPVTESSPACT
RNHSVPAFVFSNGGFSGNLYHDYTDVLVPLFLSTHQFKGQVQFLLSGLKPWWVNKFNLFF
RQLTKYDILDIDNDKDVHCFPRIVVGATFHKDMGVDPKRSPGHVSVVDFKRALRRAFGLE
RVAASRGGATGNGKPRLLIISRKNSRRFLNEREMAQAAAAVGFEVRIAEPDQHTDMSTFA
QLVNSADVMIGVHGAGLTNMVFLPRGAVLIQVVPFGGLEWLTTVTFKNPAKDMEVTYMDY
NVQLEESSLIDQYPRNHQVLTDPYAVHKQGWDALKTAYLDKQNIKMDMDRFKKTLQEALD
RLPPA*
>Os02g0331200_OG-GT61-A1a_ORYSA
MKSNRNLTRGDGRRLGNAALIAFMLGSLLVLSLVRARFSPIGKPGEAIKTEEQEAMRKGS
VKMETLEAADEAAASAAAAEEEEETQPKAGDTTAGGGGGGASSAAVAAASTTATDHLTKP
VCYESSRRSDTCEATGDVRVHGRSQTIHISPLEQEWKVKPYCRKHDAFALSHVKEWALRP
LSTADTYPAVPHCTVNSSATAFVLSTGGFTGNPFHDYTDVLIPAFITAHRFAGEVQFLVS
SFKSWWTNRYMQIFQRLSKYELVDIDNDDEVRCYRSVVVGPTFHKELGVDASRTPSGYSM
VDFRTMLRGALGLERAVAEPSGDRWDIRRRPRLLIISRRNSRAFLNERAMADMAMSLGFY
VRLGEPDISTDVSKFARLVNSADVMVGVHGAGLTNMVFLPAGAVLIQVVPYGGLEWLARG
TFKEPAADMQIHYLEYMIQLDETTLSEQYPKDDPVLKDPYSIHKQGWNALKMVYLDKQNV
RPHLGRLKNTFMEALKLLPHGHTN*
>Os10g0492200_OG-GT61-A1b_ORYSA
MKTRSSGRGGGEPRRRLRNAAVMALMLSSLVALSLVRARFSPIASDGGEALKLKADESKL
VVTTNHAVVNTESGDSSSSSSSAAAEEEEEVAAPAKPAAAGGGGARPVCYETSRRSDTCE
AAGDVRVVGGSQTVYADTLDREWKTKPYCRKHDAFALSHVKEWTLRPLPSGDGGGGGAAV
APRCTTNSTATAFVLSTGGFTGNPFHDYTDVLIPAFITAHRFGGEVQFLVSSYKSWWMNK
YIQIFQQMSRHDVVDVDADGDEVRCYRSAVVGPEFHRELGVDPTKTPSGYSVLDFRKMLR
GAFGLDRATATPSGDRWDIRRRPRLLIISRRAARGRAFMNERAMADMAASLGFDVRVGEP
DASTDTSKFARLVNSCDVMVGVHGAGLTNMVFLPAGAVLVQVVPYGKLEWLARNTFAEPS
SAMEIHYLEYAVQLDETTLSEQYPADHPVLRDPMAIHKQGWEALKTTYLDKQNVRPHLGR
LKNTFLQALKLLPHDKETMN*
>LOC103696170_OG-GT61-A1_PHODA
MRRESGGKEKQGGREMKTSRSFGRPEPWRIGNAFIIASMILSLSILSLIKLRYCSYPYGK
SQAPSKLMVPTATNLLMVTDLQEDEDDEGNGTAVDMGKPICYETSKRSDTCDAEGDIRVH
GSSRTVFVQPMSRRQERKIKPYARKNDAVAIANVKEWSLKASNSHHLPPECTTNHTVPAM
IFSVGGYAGNLFHDFIDVLVPLFISSYQFHGEVHFLISDFKSWWVSKFSLIFKQLSNYEI
IDVESEQESTVRCFPRVIMGPSFHKVLGVDASRTPTGYSIVDFKAMLREALGLERATAAP
PEDEWDIRRRPRLLILSRQKTRKFLNERGMADMAMSLGFDVRIGQPDISTEVAKFARLVN
SADVMIGVHGAGLTNMVFLPAGAVIIQVVPMGGLEWLARETFQDPAKELELNYFEYKIQA
DESTLSEQYPKDHPVLTNPYKIHKQGWNTLKSVYLDNQNVRPHLGRLRNTLMEALKHLPH
NVTS*
>LOC103696188_OG-GT61-A2_PHODA
MEKYFKRLKVGAPAKMANKMKSTRSSGRVESRSFRLAVFIIGCLVLSTFVVVSKPQIDPF
LTRSSEPLKPIGRNNLGAKGTADSPKLGMKGENMNRGKPLCHVSERRGDLCIMDGDIRIH
QNTSSIILVEPSGRNELWRVRPYPRKGADNDFNQIRELTVKSSKEAIQCTINHSIPAIVF
SVSGYTGNLFHDFTDLLVPLFLTARQFNGEVQFIVTDVKHWWIDKYLPVFRGLSKYQLIE
FGRDDQVHCFKHMIVGLRRHKELSIDPTKAPHGYSMVHFTQFMRSTYELGRDTVARIEEY
PHKKPRLLIISRKQSRAITNVKRIAQMAEELGYEVVAAEANSLSNITRFAQIVNSCDVMM
GVHGAGLTNMVFLPPQATVIQIVPWGRLETIARKDFGDPAKDMKLNYLQYSISAQESTLM
KLYPRNHPVFKNPSSFHNRGWDLVKTTFMEKQNVKLDLSRFRDVLWKALENLMQ*
>LOC103696198_OG-GT61-A2_PHODA
MANKFKLVRNSNRESQRFRIVVFVIGCFLVSMTFIVVSQPQSIPFPILGSKPSVHVAPST
PKDEDTGHSQRLGEISGQDNATEHSKQEMESNNEIQEKIIEGEDLRAHQDEVGGEINSAQ
KETLSTTDKLESNNSMQEISTKSDESNSHGGELHRKFTLPTISNYTINDSLQVENASNAE
QLGRENETTTCDPNSGECDKDGEAGPQGDPNPAIADPTQEQNTSNSKQLGVGGQNMMNSE
KKPLCDFSHYRVDRCELEGDIRIHRNPSSVISVESTERSSESYRIRPYPRKGDKIALSRV
TEVMVKSSKDGPQCSINHNVPALVFSVGGYTGNLFHDFTDVMIPIFLTASEFNGEVQFVI
TETRPWWMKKYLTVFQKLSRYEIIDFDNDDRVHCFKHVAVGLRAQMEFTIDPAQDPNGYT
MVDFARFMRSVYSLERDAVTRIEEHPHRKPRLTIISRQRTRKFTNVPEIVRMAQDLGYEV
VVEEAGVSTNVAQFARNINSCDVLMGVHGAGLTNLVFLPMNATIIQIVPWGGLEGIAMFD
FGHGAKAMKLNYVQYSISVEESTLTEIYPRNHPVFKNPTSFHKQGWVLLRGTFMDKQNVK
LDVNRFRDVLWKALEHMMQ*
>partial_OG-GT61-A3_PHODA
XGEKVTWGKSLPCDPKSGHCETDSDGRTQKNMTTMVDSLPGPVTTSSIKKDERIEDLEAE
RKPMCDTSARRSDVCEMDGDVRILGKNSSVIYVTPSRIGAWGRNESWKIRPYCRKTDKAA
MAEVREVSVKSLGNYEAAPRCTVNHTVPAIVFSIAGYTGNYFHAFTDVVVPLFLTSYQYN
GEVQLVVTNFKVWWIYKYLPILKKLSRYEIIDFDNDERVHCCKHAIVGLKAHNDLSIDPS
KAPNGYSMVDFTRFMRSAYSLERSSPMRIGEHPGKKPRLLIIARSRTRKFMNLDKIIRMA
EKLGFEVVVSEADNNVTRFAHVVNSCDVMMGVHGAGLTNLVFLPTNAILIQIIPWGRLDW
IANTYFKYPSKEMKLRYLDYNITEEESTLIDQYPRDHAVFKDPSSIHKLGWNGMMEIYLV
KQNVKLNIRRFRPVLIKALKLLHQR*
>LOC103696210_OG-GT61-A4_PHODA
MGNEKEFVRNIGRIEPRSLSFGLLIGCFLALMIYMSMSDRYVTPLPTGPVGFTVEPRAAP
ARGVPSSPMVEHKMNSPQLDAGPRNAAEENKLSSDASHPGSDLFKENDAINVRRNSSSMI
RDASSGRQDAISAQQLGNENIREDQHEKDGGSRVPDKTSSTTGDSTRKENIMNPKQLGES
SEAVKPQRKPMCDFSSARSDICRMEGDVRIHGKSSSVVFVASNQMGDPEPNESWRLRTYA
RKFDKTIMEKIRVVSVKLSSSIDAPRCTLHHSVPAIVFAVGGYTGNVYHDFNDALIPLFI
TSRQFNGEVQLLITNTQLWWVHKYRHILQKLTRYEIIDFDNDDQVRCYPHAIVGLESHED
MAIDPSRAPNGYSMVDFTKFVSSAYSLDRDSPIKMGLHPEKKPRLAIIDRHRTRRLTNVE
EVVKMAEELGYEVLRAEAKFETEVAEFAHIINSCDVMMGVHGAGLTNMLFLPMGAVFIQV
VPWGRLEKIARYDYGDPAGNMKLQYMEYSISEKESTLIDLYPRDHPVFKDPMSFHRRGWL
AMGKVYLVEQNVKLDLRRFRPVLLKALELLH*
>LOC103696231_OG-GT61-A4_PHODA
MKSSRNFSRVEPQKLGVGLFVGCFVALIFYISMSDPVVIPFLNADSRLTSIYGVHKTPVV
EDKMSSRESGPGKARQEHKPSCSSSDPRSNLCNKNNITRTQSNSLSAKSDAPSGRQDASN
IQKLGSENRIEDRHEKHGDYKVPDKNSSPTIGDPMKKEVIINPKQLGGRRENVEPQKKPI
CDFSEQRSDVCEANGDVRIHGKSSSVVFVTSNQRDNPESNQSWQIKAYARKGDRSLMANI
KEVSVKLSNGLEAPRCTVYHNVPGIVFFNGGYNGNYYHDFNDVLIPLFITSRQFDGEVQL
LINHMHLWWVNKYRLILNKLSRYEIIDFDNDDRVHCYPHAIVGLHSHKDLSIDPSRAPNG
YSMSDFSDFLRSAYSLKKDLAIKVAGHPERKPRLLVISRGLTRRFANLEEIVQKATELGY
EVVVAEARFESNVAQFSQIVNSCDVMMGVHGAGLTNLIFLPTNAVLIQIVPFGGLEAIAK
IDYGDPSKDRKLKYLEYSISEEESTLIDLYPKDHPVFKDPMSVHKLGWTAMGEIYLYKQN
VKLDMERFKPVLLKALELLHQ*
>LOC103697726_OG-GT61-A5_PHODA
MGHHTRLSKNFSRREPQKLGLALLVGCLLVLMTLFAVSKLFVIPFPSLSLWMPIHAVPPD
ITEEDKIGLHQPDARNQNVKKKQERMPLCDFSSRRSDVCEMDGDIRIHRNSSSIFLLVSS
NSNTSETHESWRIKPHARKHDGFILSRVGEMSVKSLAAYEQVPACAVNHTVPAIIFSTGG
YMGNPFHDFTDVLIPLFITSSQYHGEVQFLISEIVPNWITKYQPILKQLSHYEIIDFNKD
DTVRCYPHAIVGLRFHKEMSIDPLKAPNGQTMIDFAQFMRSSFAVERQSAIKLGPDQDKK
PRLLIISRKRTRSFTNVKEIVEMAEGLGFEVVVAEANSSSSLVDFAQLVNSCDVMMGVHG
AGLTNLVFLPTNAVVIQVVPLGGLEKIARADFGVPSLDMKLRYLQYTISEEESTLIQQYP
RDHAVFKDPASIRNQGWLALRAIYLVKQNVKLDVVRFKGVLLQALDFLHQ*
>LOC103696248_OG-GT61-A6_PHODA
MKPYQSFGRIEPRKLGCTVLLGCLLVPVILIAVLKSNSQSFAILSFQLSIRTYLPLSTVE
ESNSSEQQGLGTTSLPLASLTDEQRENQSIDGKEITSLPPPFKEEQSKNNSNARGITTVL
NALTEDRGRDELIPYKETTALSLPSQGKQGGDKPDAGFEITRLPLKEKQGEKELAGVDIA
KLPQNIHLKEKPGENSSMTDNVIESSHTSNEKQEQNLTIAGNPIQQSKLICDYSGQRSDT
CIMDGDVKVLGKSSTIILVSSSGPNTSPESTTWKIRPYARKWEASLMALITEITLKSSAD
TKQTPHCAVNHSIPAVVFSTGGFLGNLFHDFIDVLIPLFITSRQYNGEVQFLATNFNSQW
INKYQPILRHLSHYQVINMDTDERVHCFPYAHVGLKSHKVLGIDPSKTPNGYSMADFREF
LRSCFSLKREVTKRINKQSRKKPRLLILLRKGSRSFINAREVIATARRVGYKVITAGPEE
TKDLHRFSQIVNSCDVMMGVHGAGLANMVFLPSNATLIQIIPWGQLTWACRHDYGEPAPD
MGIRYLEYEIGEEESSLIAQYPRDHAVFKDPLSIHKQGFTAIWSVFLNKQKVKLDVHRFR
RVLLGVFQSLKL*
>LOC103704408_OG-GT61-G_PHODA
MAKGSRRLVLGFLLLLLLYATFLRSNIASLHLGKLQLPHWSDNLIPTGRSDGTNVDDVEL
TRFLLRRLVPGKARRELSQNGISCIADPESDLCVTTDAVRISTATSSSPATVYLTAGQQL
RPGFNPFVLRPYPRKTDSFAMQRTAPVHLLAAHSKPPPCDSTHPFPAILFSTGGFAGNFF
HDVNDVLIPLFLTAGHLRSRAQLLVADFEPWWTQKYRRVLLHLSSAASLAVASSPSTPVE
PKVHCFPAAVVGLKYHGNLLCNTSDSPGGVSSLDFRRFLHDALGLKGERAAGAMRPVLVL
ISRRRSRALLNEDGVVALAKKVGFEVEVTAPARMSSVGEFAGVVNGCGVLMGVHGAGLTN
MVFLPAGAVVVQVVPWGLDWAAAEYYARPARRMGLHYVEYHAAVEESTLYDKYPKDNPVL
VDPWSINRQGYNVSRPIYTDGQNLTLDLARFRETLSQALQLLPRPTRPW*
>LOC103705636_OG-GT61-A?_PHODA
MEYKFKLARNLSRFELQKLGLMAVVGCFLLLSPTILTMTKPCMDSFSNWIKSKTLEDDPA
CHEQEMSSCRKGTNNASQEDNLAGTKQDGRNDSKLESRPTCDVSGPRSIVCEMDGDVRIH
GNSSSVIWIASSNTSRRNEAWQKIKPYARKGDITALHSVRELSLRSMSRHDEAPACTVNH
SVPAIVFSTAGYAGNMFHDFSDMLIPLFLTSHRYHGEVRFLITNMKPWWIRKYGEMLRHL
SYYEIINFDDGDEIHCFPHVIVGLQCHKEFNIDPSRPPAGYSMANLTQFMRSSYSLEREM
ITKAGEHTGRKPRLLIISRKRTRSLTNTNQIVEMAEEVGYEVVVVEPSFKDGHG*
>LOC103716439_OG-GT61-D4_PHODA
MQIKRAATVSYPFSDDNSASLTTRRPFKMPMQKIKSMLRTFAKGSTSDQREQKKLSLYRL
APLFLLMLYAICSVIRLASSSSYSFYLAQATDSFVAEMSSDLESFTTHISSNLNYLQASE
ENTAHRCSDLINGRMVRMSSFGDEGLLCCDRSHNRTDVCYMRGDIRTDANSSSISVYGAG
PWQVPETIRPYTRKWETEIMSTIDNITLLPVASSINNGSPSKACEKRHGVPGLVFSTGGY
TGNLYHEFNDGLIPLFITAQRFHGEVVLVVMEYHSWWMTTYRPVIRKLTNYKVVDFSRDR
RVHCFSEMIVGLRIHGELSIDPLLMPEGIGIQDFRALLGQGLGDSQLKPQEARPPLVAPP
PASASHSNRRCSTSKPKMTIIIRSKSRVLLNLDEIVKACEHIGFEVQVLKPKRGMPLTVI
YDALDAADVMLAVHGAAMTHFLFMRPRSVLIQIVPLGLDWAAETYYGEPARKLGLEYMAY
RVRPGESSLSKEYHRRSPVLMDPSIITRQGWWETKRIYLDRQNIKVNIGRFSRVLAKAHS
HICKLYASV*
>LOC103716931_OG-GT61-D3_PHODA
MGQQHHRVYYFLQLRRGEGESQLKESCKLPSQMYFSDSPPKKPKRFLLRLIFLFMLASCS
LFFFPRLLFCSSSSSTSPLCPLFYSFGAEEKKLQVLQVGTRVPCSSPIPNNTVCCDRTAF
RTDVCFMRGDVRTQSYSKTILLYPGNNASIPAPATEERIRPYTRKWETSVMATIDELRLT
TGGARGGGCDVRHAVPAVVFSAGGYTGNVYHEFNDGIVPLFITSQKFNKRVVFVVLDYRN
WWFTKYREVLSRLSDYPPLDFSGDSRTHCFPETIVGLRIHDELTVDAARMENNKTIFDFR
RLLDDAYRPRIQSLEHDEQQASPQSSMVIARRHNSLSTCKPKLVIVSRTGSRAIENELEL
VKLGQEIGFIVKVLRPDRTTELAKIYRALNSSDAMIGVHGAAMTHLLFMRPGSVFIQIVP
LGTDWAAKTYYGEPAVRMGLWYVGYKILQRESSLFREYDKTDPVLKDPRSVAKKGWQVTK
RVYLDRQNVNLDLDRFRKHLIRAHKYLVSKKRINHDKEKVA*
>LOC103719015_OG-GT61-A1_PHODA
MKPLRSFGRPEPWKIGNVSIIACMILSLCMLSLIKARYGSSPCGKSQESLKLMVPTQKNL
EMIPDENGQPTLPEEEDDEENSTVVGMAKPICYETSKRSETCEAEGDIRVHGSSRTVFIH
PTSMKQERKMKPYARKNDPVAIANVKEWSLKPLSSRQPPPGCTKNHSIPAMIFSIGGFTG
NHFHDFTDVFVPLFISSYQFHGEVQFLISDFRSWWVNKFILIFRQLSNYEIINMDSDQES
VRCFPRVIMGPSFHKVLGVDSSRSPAGCSIVDFKAAMRKAFGLERATVTPPEDVEWDMRR
WRPRLLIISRKNTRKFMNERGMVDMATSLGFDVRIGQPDMSTEVSKFARLVNSADVMLGV
HGAGLTNMVFLPAGAVVIQVVPMGGLDWLCRETFEDPAEELQLKYLEYRIQADESTLVEQ
YPKDHPVLANPFKIRKQGWDTLKSVYLDNQNVRPHLGRLRNTLMEALKHLPHKHIN*
>LOC103719019_OG-GT61-A2_PHODA
MANTMKLARNFNRESRTFVLGVFVIGCFLLSITFIVVSQPQAIPFTSAGWKPSVQVAPST
PKAKDTIHSQQLGEVSGQEKATEQSELEMERDNETQEKSVEGEVLKAHQDEMDGELSLAM
TLDNATVDSVQKETPSTTDKLDSGIDMQERSTKSDESKPQGGELHKKFALPAIPNYTING
SKNETKDGSTTCDDPNSGQCEKNGEARPQENSNPAIVDPTQQQNRRNSKQLGVGGQNMNQ
EKKPLCDFSHYRVDQCEMYGDIRIHRNPSSVISVESTERNQSWRVRPYPRKGDNVALGHV
TEVIVKSSKEGPPCGITHNVPAIVFSVGGYTGNLFHDFTDVMLPIFLTASQFNGEVQFVI
TQARSWWMHKYLHVFQKLSRYEIIDFDNDDRVHCFKHATVGLRAQMEFTIDPSQDPNGHS
MVDFGRFMRSAYSLERDAMTRIEEYPRRKPKLLMISRRQTRRLTNVDEIVQMAEELGYEV
VVDDADVGSDIARFAKIINSCDVMMGVHGAGLTNLVFLPENATIIQIVPWGGLEGIAMFD
FGNGAKAMKLNYVQYSISVEESTLTEIYPRDDPVFRDPISFHQRGWDQIKETFMSKQNVK
LDKSRFRNVLWKALEHMMQ*
>LOC103719214_OG-GT61-D2_PHODA
MMVHHHRSYFQQLRKGEAQQQQQQPDFMESHHFPSFMYHDYFNLRKSKLAALRVLFLFSL
LSCSCFFGPRLLFYSLGTEYEPVLQARREEENRGPVPCSSIANNTICCDRTAFRTDVCFM
RGDVRTHSPSNSILLFGNSSAAAPSMEEKIRPYTRKWETSIMDTIDELRLRTACADDLEN
HRCDVRHDVPAVVFSTGGYTGNVYHEFNDGIIPLYITSQHFNRQVVFVMLEYHDWWMTKH
GDVVSRLSDHPPIDYSNDRRTHCFPEVIVGLRIHDELTVDSDRMENNKTIIDFRQLLDEA
YTPRIRTIVRAEEQTSAPSLKPATERNVPSAKEKPKLVVVSRNGSRAIENERELVKLAEG
VGFEVKVLRPERTTELAKIYQTLNSCDAMVGVHGAAMTHFLFMRPGSVFIQIVPLGTDWA
AETYYGEPAKKMGLRYLPYKILPRESSLYREYGKGDPVLQDPESMNAKGWQVTKEVYLDG
QNVMVELARFRKRLFRAHRYVLSRKTSINLKRKRQSIT*
>LOC101783666_OG-GT61-A2b_SETIT
MKAVERAKLVRSLRQESRRLRLLVLVIGFFLVTLTFVIVSKPDALLFNLNGRLSVDQAPR
SLLIRQRVDADDAGSRRSADTLAAAAEDPKVVDDDNAAKEAHANTRDVIAPTLLFTTGAS
EEEKRVLTSEPEQGKKMEDTASGGEDEEGSKVLLEGHQEHQEHKVTLPTVSNYTIRDAAE
DSDNGKQEDGKTDSEIKLAMAVAQSNGRDRSHQPALDNLEWDKPLCDFSNFRANVCEMRG
NIRIHPNGSSVMYMEPAGSNRDEQWKIKPYPRKGDELCLSHITEVTVQSSKVAPECTKYH
DVPAVIFALTGYTGNLFHDFTDVLVPLFTTASEFNGEVQFLITDMAIWWTRKYAVVFEKL
TKYPLIDFNKDTEVRCFKHAIIGLHAYMEFTIDPLKAPHNYSMVDFNTFMRRTYSLPRDS
VTALGEIPKTRPRLLIISRQRTRMFLNLKEIVAMAEEIGYEVVVEEANVNSNVAHFAKVV
NSVDVMMGVHGAGLTNCVFLPHSAILIQIVPWGALDGICRIDFGYPAEQMGLRYKHYSIG
VHESSLTDQYPMDHEIFKNPLAFHKNGFEFVRQTFMDTQNVRLDCNRFRPILLEALDQLN
Q*
>LOC101766267_OG-GT61-A4b_SETIT
MGSPKAARSMVKQRICRRRFGALFAAALVAAVLAVFVFSDLFAQDPNASSQFNALRPVRD
ASEPAETGKSPNKEDLATATSDQELDAGNSVGEGGTAKAVPAQGERSTGGSGLVQYSRCT
PGTGTTICDLSNQRYDICELCGDARTIGHSSTVIYVPQSRTSNGEEWSIPAQSRKSLPWI
KKVTVKSLNASQLEPSCTSRHAIPAIVFALGGFTGNIWHDVSDVLLPLFLTAHQFDRDVQ
LLITNNKPWFIKKYAAIFHRLTKHHIIDFDADNQVRCYPHVIVGLRSHRDLGIDPNSTPQ
NYTMVDFHLFVRESYGLPAPEVDIPYRADKDDPERKPRIMLIDRGKTRRFMNAPDVLQGL
DWFGFEVVKADPRIDSNLDEFVRLVDSCDAIMGVHGAGLTNMMFLRSGAVLVHIVPYGIE
FMADGLYGAPARDMGLRHVQYSISPDESTLLEKYGWNHTVIKDPEAIRKSGWEKVGEFYM
SAQDIVLNMTRFGSSLLKAIEFIM*
>LOC101760861_OG-GT61-A7a_SETIT
MTSTAYSRPSKLPGGVERRLPPRLMRGLTSKIEPKKLGVGLIAGCCLALLTYVSLAKLFA
IYSPVFASTANTSAMLQNSPPSSPKPSVPETEAIPPQETLAGGGSRGDAVDLPEVAGSEE
PGLPEAVTRKEMSAGAGSDEPGLPEALSRKGDGENAAAASEPKPSPKKEEGEQRPNGGAA
AAAAASSGEGKMTCDENGVDEGFPYARPTVCELSGDIRVSPKQKTVYLVNPSSAGGFDES
GEKRLRPYARKDEFLLPAVTEVTVKSVPSAAAAPECTKRHAVPAVVFSNAGYTDNFFHDM
TDAMVPLFLTAGHLKGEVQLLITNYKPWWVQKYTPLLQKLSNYDPINFDEDDGVHCFPAG
FVGLYRDRDLILSPHPTRNPRNYTMVDFNRFVRGALALPRERPAVLGEEPGMRPRMLIIS
RAGTRKLLNLDEVAAAATELGFNVTVAEAGADVPAFAAQVNAADVLLAVHGAGLTNQIFL
PTNGVVVQIVPWGKMDWMATNFYGQPAKDMKLRYLEYYVGEEETSLKDKYPRDHTVFKDP
MALHKQGWQALAGIVMKQDVSVNLTRFRPFLLQALDKLQE*
>LOC101785420_OG-GT61-A4a_SETIT
MQNSLGASQRAQNSEEPKPFLEEEKRESPGRANQNQLPPLPLQMKAFTKLWPALAESKLA
IAVFAGLFVGAVVLFSVPPQFPLHGANVLLRGSPGNGGAGSRADETNGPAQPPLADMSAE
APAPTKQAQEKEATSSPKNSTEISLHSFAGKEIAPISVLPPLKPICDLSDRRYDGCEMWG
DARTASGANKSSVYFIPPPSQLATAAAATWSIRSQSRKMIGVREVTVRSLDLSSLHEAPD
CTVRRSVPAVVFALGGLTFNYWHAFSDVLVPLFTTARAFGGEVDLVATGAQAWFLSKYRR
VLGALSKYEVVDLDADGEVRCYPHLIVGLRGHRDFDIDPARAPNNYDMRAFRLFVRGAYS
LPPPTAPLPWRSSGGKKPRLMIILRRSTRRFVNEDAIVGAIERAGFEAVRMEPTAAAGMD
AVSREVDACDALVGAHGAGLTNMVFMRTGAVVVQVIPWGKMEPYGEGFFGAPAAHMGIRH
VSYSVAAEESTLYDKYGKEHPVITDPDVFYRNGSNARLYWREQNIRLNTTRFAPTLEMVK
RMLRE*
>LOC101759818_OG-GT61-D3_SETIT
MVQQQQQQQQQQQHRIYILQFRKGEPEQEVACKVSQAKGAGRRVMYYYQDYGGGGKSGKT
VQSRALSLRRIFAMLLFSCLCVGTLLVAPVSFLSFVHSDDGGAEAAAATATRGGVSGPCS
AVGNDSLCCDRTSERADICFSRGDLRMHSASASFQLVSGNSTAAGEEERIRPYTRKWEAN
VMATIDEVRLRRVPPGGAARCDVRHDVPAVLFSTGGFTGNVYHEFNDGILPLFVTANHFR
RRVVFVILEYHDWWVTKYGDVVSQLSAFPPIDFTADRRVHCFPEVIAGLRIHGELTVDPA
RTPEGKSIGDFRRLLDDAYRGRVEFLERLERRAARKRHHRGTFPRAQLAPPRHATSHHDR
PRLVIVSRTGSRVIENEADVAALAADVGFDVRVIRPDRTTELCKIYRELNASDAMVGVHG
AAMTHFLFMRPGKVFIQVVPLGTDWAAGAYYGEPAARLGLRYVGYKILPEESSLSREYPT
GDPVLTDPAAVAQRGWDVTKKVYLDRQNVRLDLARFREELVRAHQYLAAGRRRRPRAAV*

>LOC101784684_OG-GT61-D4_SETIT
MMQLPQHHKPSKPSAPSCCSSWIRRSPPSSPPHKKPGGGGRSRYACRLVPLLVLTIYSVV
TVLRIPSSSLVVTTADSERVERREDLEALKTHLPSNQNSLEAREETRSVASLPCSAFING
EAGYGEEGVMCCDRSHYRSDVCYLRGDVRTDPSTSSVLLYNAPRGSSPEKVRPYTRKFED
SIMSTIDEVTILPVAGAYNASASAGDGGTLRRRCDVRHPRGVPAVVFSTGGYTGNVYHEF
SDGLIPLFITAQRFAGEVVFVVLEYHYWWLGRYGAVLERLTNYKIVDFRYDRRVHCFDEM
IVGLRIHGELVVDPKLMPNGKSIKDFQALLHQGYSRASSSSASPPVPLPLAPPSRPCPRP
AKPKLLIFIRKQNRVLLNLPHVVTACRRAGFAPHVMNLRRQTPLPVIHAALASADAMVAV
HGAAVTHFLFMRPGSVLLQIVPVGLDWAADAFYGKPAQQLGLEYLEYKVAPEESSLAAEY
GLNSTVVRDPSVISSRGWWEMKKVYMDRQNVTVNIKRFGELLKAARTHLKNATACAKGAG
AAAALR*
>LOC101762945_OG-GT61-A1a_SETIT
MKSNRNLSRGEGRRLGNVALIAFMLGSLLLLSLIRVRFSPIGKTGEAIKAEEQQEMRKES
IKMETLDETAASAEEETQPKPTDNSGSSGGGVGSVSSTALAAGDEHLSLSKPVCYESSRR
SDTCEAAGDVRVQGRIQTIHVGPLEQEWKVKPYCRKHDAFALSHVKEWALRPLPGDAPQC
TINSSATAFVLSTGGFTGNLFHDYTDVLIPAFITAHRYAGEVQFLVSSFKSWWTNKYLQI
FQQLSKHEVVDIDNDDEVRCYPSVVVGPTFHKELGIDASRTPGSSSMVEFRAMLRGAFGL
ERATATPSSDRWDIRRRPRLLIISRRSSRRFLNERAMADMAMSLGFDVRVGDPDVSTDVS
KFARLVNSADVMVGAHGAGLTNMVFLPAGAVLIQVVPYGGLEWLARGTFKEPSADMQIHY
LEYMIQLDETSLSEQYPKDDPVLKDPNSIHKQGWNALKTVYLDKQNVKPHLGRLKNTFME
ALKLLPHGQSD*
>LOC101769202_OG-GT61-A4a_SETIT
MGTDSPSPSTAPVALGARSAVRAVAQHHQAVVGFLVGFFLVLLLYTTVSSQFGSQAAIGV
LQSVRTDENAMTPTSPSSMPSNVTQVGDNMKEENKGQKIDEHKKMEEDRVQHDVHGIEKS
NQTEAKFDDEKEENPEQAGQTVNDASDRMEEELIRQEIDQGGGKNDTNIQPVTPRKPICD
LSDPRYDICEISGDARTLGANRTVLYVPPVGELGADSQEWSIRDQSRKYLEFVNKVTVKS
LNASQAAPECTSRHDVPALVFAMNGLTSNPWHDFSDVLIPLFITTRALEGEVQFLVSDLQ
PWFVDKYRLILKNLSRYDIVDFNQDAGVRCYPHLTVGLRSHRDLGIDPARAPRNYSMLDF
RLYIREIYSLPPAGVDIPYKEANRAASGATTAEQHRKPRMMLINRGRTRKFVNFPEIVPA
VENAGFEVIPIEPRRDLSVEEFSRVVDSCDVLMGAHGAGLTNFFFLRTNAVMLQVVPWGH
MEYPAMGFYGGPAREMRLRDVEYSIEAVESTLYDKYGKDNPVISDPESIHKQGWRSGMRY
YWTEQDISLNVTRFAPTLHQVLQMLKQ*
>LOC101779596_OG-GT61-A1b_SETIT
MKTRSSARGEPRRLGNVALLALMLCSVVALSLIRGRFAPIVTSAGDAIKSEDTSAAVSKE
AVNIDAGDGADEAAAEAAAAEEKDKEAQPKPAGASGGAVKPVCYETSRRSDTCEAAGDVR
LMGSSQTVYVDTLDREWKTKPYCRKHDNFALSHVKEWTLKPLPSGAAPQCTVNSSATAFV
LSTGGFTGNPFHDYTDVLIPAFITAHPFRGEVQFLVSSYKSWWVNRYIQIFQQMSRYDVV
DIDADDEVRCYRNVVVGPTFHRELGVDASKTPSGYSTANFRKMLRDAFGLERATATPSGD
QWDIRRRPRLLIISRRPARGRAFMNERAMADMAASLGFDVRIGEPDTSTDTSKFARLVNS
CDVMVGVHGAGLTNMVFLPAGAVVVQVVPYGRLEWLARNTFAEPSAGMEVHYLEYAVQLD
ETTLSEQYPSDHPVLRDPMAIHKQGWNALKTTYLDKQNVRPHLGRLKKTFLQALKMLPHG
RDD*
>LOC101779994_OG-GT61-A2a_SETIT
MKSGERPKLVRGLRQDSRRFRLLVIVVGFFLVSLTFVVISKPDAILFNLNGKLPVDQAPT
SILIKQKVNSPPATSRKTSTDALPGGDPRVVDDEADVRPKGTKGEEEESRVLSEPDPTSG
MTEHTPNKDGSGRKSDEETLGGGGDGEGKRKEGEERGHAAEKHKVTLPTVSNYTIHDTED
TENGKQDDGSSDLQGSKPLCDFSNFRANVCEMRGDVRVHPNATSIMFMEPAGSRRDELWK
IKPYPRKGDEFCLSHITELTVKSSKVAPECTRYHDVPAVIFSLTGYTGNLFHDFTDVMVP
LFTTASEFNGEVQFLITDMALWWTIKYQTVLQKLSKYPVIDFSKDDQVHCFKHVIVGLHA
YMEFTIDSSKAPHNYSMVDFNRFMRGAYSLGRDTVTVLGEYPKVKPRLLIIKRHRTRMFL
NLDEIIAMAEDLGFEVVIDEANVSSDISKFARLVNTVDVMMGVHGAGLTNCVFLPQNATL
IQIVPWGGLEWVSRTDFGNPAELMGLHYKQYSIGVDESSLTEQYPRDHEIFKNPIAFHKH
GFDFIRQTFMDKQNVKLDCKRFRPILLEALDNLNP*
>LOC101780400_OG-GT61-A7b_SETIT
MASSTAYSRPSKPPGPVAGDRRGPRLAKELGRIEPKKLGIGLVAGCCLALLTYLSFARLF
AIYSPVFDSSALVLKNAPPATTTVPATEAPPVQPKTEVEQKDVTDPEVDPNLANLPEATR
KEELKEAPATKPAAAATEAKITCDENGVDEGFPYARPPVCELAGDIRISPKEKTMYFVNP
SGAGPFDANGEKKIRPFARKDAFLLPGVVEVTIKSVSSAEAAPQCTRRHGVPVVVFSVAG
YTDNFFHDNTDVLIPLFLTTAHLKGEVQLLITNFKPWWVHKFTPLLKKLSNYDVINFDKD
EEVHCFRAGHLGMYRDRDLIISPHPTRNPHNYTMVDYNRFLRRAFGLPRDAPAVLGEETA
AKPKMLIIERKGTRKLLNLREVSSMCEALGFAVTVAEAGADVRRFAERVNAADVLLAVHG
AGLTNQIFLPTGAVLVQIVPWGKMDWMATNFYGQPARDMRLRYVEYYVSEEETTLKDKYP
RDHYVFKDPMRIHGQGWPAIAEIIMKQDVMVNMTRFKPFLLKALDELQE*
>LOC101765418_OG-GT61-A6_SETIT
MVHKVSSLGVDSTRWQQQSLHTEKPESAKGYNQQNEILATNAAKDGSLINSDVGAPRISK
LTCNFSHRHSDYCRMEGDLRIHGRSGRVYVVSSSTFRPENSTITVRPYTRKWEPETMSRI
REVEIRSSAPPPHSFVIPPKCTVRHDVPAVIFSTGGCGKNFFHAMSDLIVPLYTTAHEYN
GHVQLLITDYNTEWVAKFKPILAALSIYPVIDFDADTAVRCFPSAHVGLESHRILGIDPA
LSRNGYTMMGFRDFLRSIFSLQRPWMTPVSRSSGKKPRLVFVLRRHSRAVTNEADAMAAV
ADIGFEVVAAGPEDVSDMARFAPVVNSCDVMVGVHGAGLTNMVFLPHNGTIVQIIPWGNL
KYPCRFDFGDPVPDMGLRYEEYEVTAEETTLKDKYPRDHPVFADPLSIHRMGKIWNVFLE
EQNVTLDIDRFRGAMQQLYQSITTE*
>LOC101767467_OG-GT61-A6_SETIT
MVAGGALGPPAADVAAPISKLTCDFSSVHSDVCTMEGDLRIHGKSATVYVVSASTFSPEN
STIKVKPYTRKWEKETMSRIREVTMRSMPPAPYSFTIPPRCTVRHDVPTVVFSTGGCGTN
FFHAMSDLIAPLYITAREYNGRVQLLITDYQPKWVAKFRPILAALSMYPVIDFDADTVVR
CFPSARVGLESHRILGIDPALSRNGYTMMGFRDFLRSIFSLQRPWTSPISRSSGRKPRLV
MVLRRHSRAITNEADVITAMVDLGFEVVAAGPKDASDMGRFAGVANSCDVMVGVHGAGLT
NMVFLPHNATIVQIIPWGEMKVACRYDFGDPVPDMGLQYAEYEVTAEETTLNEKYPRDHP
VFTDPQSLHHQGKLWEIFLEGQNVTLDIGRFREVMQQVYQSVTTE*
>LOC101780003_OG-GT61-A4_SETIT
MKAFRNTSRGLSKSKLAVGLFAGVFLARLIYFPVSPKFAVRSPNAILPGSLINGVADHPP
VMEKIDLALPLGNSAAESPAVTEQDHEKELTISPTNSTGEQAAPRSILPPTLKPICDLSD
QRYDGCEMWGDARTANGTNTSRIYYIPPPSQLATAEAAAWSIRSQSRKIIAVREVTVRSL
NLSNLHEAPSCTVWRGVPAVVFALGGLTYNLWHAFSDVLVPLFTTVRAFGGEVELVATDA
PVWFVPKYRRVLRALSRYGVVMLDTDTEVRCYPHLIVGIRGHRDLDIDPARAPNNLDMFA
FRTFVREAYSLPPPAAALPVKSGGVKPRLMIILRRKTRRFVNPDAIVAAIERAGFDVVRM
EPTLAADMDAISREVDACDVLLGVHGAGLTNMVFLRTGAVLLQVIPWGKMEPHSEGFFGA
PAAHMGVRHVTHSIAAEESTLYDKYGKDHPVITDPDIFYKNGSNARYYWWEQSIRLNTTR
FMPTLERVKRLLQE*
>LOC101760298_OG-GT61-A4e_SETIT
MKPAARSKKQGRGAFCNLPLLLLIGAIQFLVIYSPAIDRYMVMITNGKPGFPSLLLDGRR
GFKLVEEEFIPEPRVVCDFADPRSDVCELEGAIRIRGSTSEVFVVAPGGGGAANVTGLGA
GMNATSWRIQPYTRKGEARVMRGITELTVRVVAAGEAPACTVRHDVPAVVYSNGGYCGNY
YHDFNDNIIPLFITSRHLGGEVQLLVAQKQQWWFHKYREIVDGLTNYEAVDLGGDGAGEV
RCFRRATLGLRSHKDLSIDPRRSPRNLSMVDFKRFLMWRYALPREHAIRTDDDDEPGRKP
RMLIIARQSRRRFMNLPEIVALAEEVGFDVTTSDVMSPPKKTTTSGAGSGSAAAGDEGHA
RMADASALVNSFDAMVAVHGSGLTNLMFLPMNAVVVQVVPLGRMESLAMDEYGVPPRDMN
MRYLQYNITAEESTLSDAYPRTHPVLLDPMPIHKQSWSLVKDIYLGQQDVRLDLRRFRPV
LEKVIRLLR*
>LOC101754751_OG-GT61-D2_SETIT
MVHHHRASLLVHQQRKVEVAAEDPLQAEGGGGGGGGGRMKELRGRLADYACHHRKHGHDA
LLRMLAGFALVSCLLLLLPGSPISAAMDELLQLGRRTRPDEEAAALCADVANGTVCCDRS
ALRTDVCVMRGDVRTQAASNSLFLLLRPNSSRAAAAEERIRPYTRKWESSIMSTIDELRL
RSAPDRDAAAPAHCDVCHDVPAVVFSTGGYTGNVYHEFNDGIIPLYITTRHYNKKVVFVM
VEYHDWWMTKYGHIVEQLSDYPPIDFANDRRTHCFPEAVVGLRIHDELAIDAARMPANQT
IQDFRQMLDDAHRGRIQTIIEEEEKEAAAAAATVPRKQQLRGGRRSQRTKTAEGDKPRLV
IVSRNGSRAIENEAELVRAAEGAGFRVAKLQPRQDTELAKIYRALNASDVMLGVHGAAMT
HFLFMRPGSVFIQVVPLGTDWAAETYYGEPARRLGLRYMPYKILPSESSLCGQYAKDDPV
LTDPDIVNAKGWQVTKQVYLDGQNVRLDMARFRRQLRQAYAHLAAKRQPHRADSGTGPRR
LS*
>LOC101758405_OG-GT61-D1_SETIT
MAASKVSAVPKGLGAMEDVAVAAKKGRWGFVQFFFVLSVVLCALLYAPRVFVLGPAHGVD
VVGFFTAANSSEGTSSEEDGGRLVLDNQVHSPCASMRDHTICCDRSSVHTDVCFMAGDVR
TDAASLSLLLFPPHDQQKQAPNGSSSTATEEERVRPYPRKWERFIMEKIPEVRLRVARPP
DERRCDVRHDAPLLVMSAGGYTGNLFHAFNDGILPSWLTVQHLRRRVVLGVLSYNPWWAG
TFGEIISGLSDHHVVDLLHDKRTHCFPGAIVGTRFHGILVVDPGRLRDNKTIADFHDLLA
DAYEKPKMTPEKTQAAPAETRRPRLGIVSRKGTRVIENQAAVAALASSVGFDVEVLETAN
GLPLSAWYASLSGCDALVGVHGADLTKFLFLRPGRASLTQIAPLGVSPIARECFGGPAAR
MGLRYEQYEVTGRESSLARRYAPEDEVVADPEKAKRSKGWGFVARVYLGGQNVTLDLGRF
RETLARLHAHALLQRRRRGQLAEETRPKKR*
>LOC101781379_OG-GT61-D1_SETIT
MAASKVSGGLKVAMDDVKAKGRWALAAQFSFLVVSAVTLCVLLYAPRFSSAPAPYGATVG
FFAPKPSSTSRTSSAAGGAPEQVLDNQMGSPCSSLPNHAICCDRTDYHSDVCFMAGDVRT
DAASLSLLLFPPLAAPGGGGGAAADTATVEERIRPYTRKWDGYITKTIHEVTLRSARPEE
ATAGHHRCDVRHDAPAFVMTAGGYSHNLFHVFNDGFLPLWLTAQHLRRRVVLAALAYNPR
WAGTYGEIISGLSAYPVVDLLRDRRTHCFPGAIVGTRYHDYLAVNSTRLRDNKTVVDFHR
FLADAYDEHQDDSSGGGKPEATLPPPQRRPRLGIVSRKGRRVIENQAAVAELAASVGFDV
DVMETATGAPLSATYASVSSYDALVGVHGADLTTFLFLRPGRAALAQVAPLGISLLSRNL
FGVPAARMGLRYEQYDVSAGESSLSRRYPAGHVVVADPARARREQGGKEWDLVEHVYLRG
QNVSLDLGRFRETLARLHSRWKEQQQSQVSGADALPQQ*
>LOC101783535_OG-GT61-A2c_SETIT
MKGGAGDKAGRGGGRLPQQAPPPLRLESRRFRLLSIVVGCFVFCLVFLLSSRPDATAFDT
VSPRASLEGARRRPAAVKTLRTASSAGFGGDFHVDILPQQQGGSAEQGGDKTATEWVRDT
VIVEERSDAEVSEAEPEEAERDRNGNAAAAVASNSDDQPAPAVETKQAQDDAVVTTAAAA
TTTAQPATEKTATETDRPEEKARAAGGQSKLQEQPAQQRQEERHEPAQSGGGDHHQRPPL
CDFSDFRSDICDLAGDIRLDANASAFVVVDPAIGASDGGQLHKVRPYPRKGDETCMGRIT
EITVRSTGDDAARCTRAHSAPAVVFSIGGYTGNIFHDFSDVLVPLFNTAHRYGGDVQLVM
ANVASWWLVKYDKLLRELSRHAPLDLAKAGAAGEVHCFGHATVSLRAHKELIIERERSID
GLATPDFTRFIRRALSLPRDAPTRLGDGTGRKPRLLIISRHRTRLLLNIDAVIRAAEEVG
FEAVVNESDVGNDISEVGALINSCDALLGVHGAGLTNMMFLPPGATLVQIVPWGGLQWMA
RADYGDPAEAMGLRYVQYEVAVGETTLKDKFPAGHEIFTNPTALHKKGFGFIRQTLMDGQ
DITVDVGRFREVLLQVLNNLAQ*
>LOC101783129_OG-GT61-A2c_SETIT
MAAMGGRGPAVIKGGGGGGDRPVGSRLVSVAVGGFLFFLVLLRSSRHDVAVVLDARTGDV
RVWPRQQGGRHGHLQQSAEQSNGMAAAEPFSSGVSDAVIGGDRNDDDVETDAAPEEAERQ
SNAAAATINSDEQAQPEPVAEDAPQDKSLTTAQPAVQTTSPPHGLPGGIAFSTRAGPVDQ
QRQPLCDTSDSRADVCDLTGDVRMDASASAFVVVVGSAGGADGQTYKVRPYPRKGDATSM
GRVTEITVRTAAGAGAAPRCTASHAEPAVVFSIGGYTGNLFHDFTDVIVPMYNAAQRYGG
DVRLVVTDAAPRWLAKYGALLRGLSHHAPLDLAKAAAAGEVHCFGHAVVGLRAHRELMIE
RERSPDGVGMPDFTRFLRRALSLPRDAPTSPGGATGCKPLLLIVSRRGTRLILNTEAVVR
TAEEVGFEAVVSELDVADDDVGRVGRLINSFDAMVGVHGADLTNMVFLPTGAAMVQIVPW
GGLQWIARMDFGDPAEAMGLRYIQYEIAVHESSLKDKYPRDHEIFTNPTALHKKGFKFLR
NTFLKSQDIIVDVDRFRAVLLQALENLSQ*
>LOC101782705_OG-GT61-A7c_SETIT
MAFMVQHGKSRAAVAAAAARERKPRPGTRAAAAAKSPAKPRQLAGRLLLAACLLAPLLCI
CAARLLSPLSSRVSSGDGVYLAEGNYVISSEDAEAGAGALNSFQQGIVDGHGPPGPIAPV
PARFGADPVRSLDTGVENSNAENRTDFDNKSGIERKTASSAKSGSPPENSFTNFQQSVTD
IEAPKPKSKIYCDDKGKDEGFPYARPIICQMSGDVRVSPGSSSVALTMPMQQGVEGRRVR
PYARRDDSLLPLVKEVDIRAAASENDAPRCSINHDVPAVVFSVGGYTGNFFHDVSDVLIP
LYLTSFRFKGRVKFFITNYKQWWIQKYKPMLRRLSHYDIIDFDSNKDVHCFEQVIVGLVR
DRDLILRPHPTRNPQGYSMLDFTRFLRHSYGLKRARPLVLGGEPGKKPRMLIISRRGTRK
LLNLRQLAAISRALGFDVTVSEARGNLKKFATMVNSCDVLLAVHGAGLTNQIFLPAKAVV
IQIVPWGKMGWMATNFYGEPARGMNLRYLEYHISEQESSLAQRYPRDHMVFKDPMAIHGQ
GWNALANIFMAQDVKLNLRRFRPTLLQALDLLQL*
>LOC101761394_OG-GT61-A2c_SETIT
MKGCGAVKQWGSWLQLRLLDWHRSRPVMSVVVGFFFFFFFLFVLLSSRHGATVDPNIRGD
DIPLQQGASHGHKQQSNGMAVTQRPGDITTRADSVGHQRWQPLCDFSDRRTDVCDLTGDI
RMDANASAFIVVDQVGGANAPAYKVRPYPRKGDATSMGRVTEITVRTAADAGAAPRCTAT
HAEPAVVFSIGGYTGNLFHDFTDVIVPLYNTARRYGDVRLVVTDAAPRWLAKHGALLRGL
SRHALIDLARAATAGEVHCFRHAVVGLRAHRELMIERERSPDGVGMPDFTRFLRRALSLP
RDAPTRPGGATGSKPRLLIISRRGTRLLLNTEAVVRAAEEVGFEVAVNELDVAIDIVQVG
RLINSFDALVGVHGAGLTNMVFLPPGATTVQIVPWGGLQWLARMDFGDPAEAMGLRYIQY
EIAVHESSLKDKYPRDHEIFTNPTALHKKGFEFMRHTFLNGQDITVDINRFRAVLLQALQ
NLAQ*
>LOC101782301_OG-GT61-A4c_SETIT
MGGDPGKLIKSVKGAAQKYLGVGFLLGFFLVLLTYFTVSEQFAISAPNAIRRSSPGHAHP
SPSLITPAEEKKRQQPPVTEEKPPKAEFAAEEKPPKAEHHAAEEKPPAVDVEEPHTKTEE
DQKPVADGGRSSIGGDGATREEGAPAKKPACDIQGPWASDVCDVTGDVRIRGSAGTILIA
PSIESGGNPNPQEWLIRPYSRKHQAGIKEVTVREMASAADAPACDVRSPVPAMVFAMGGL
TGNYWHDFSDVLIPLYLQAVRFKGEVQLVVENFQPWYAGKYRTILKRLSRYDIVDMDKDD
KVRCFPGAVVGIRMHKEFSIDPAREPLGHSMPEFTRFLRETFSLPRDAPAKLTGADGEDN
EKVRPRMMIISRRHPRKLMNVDAVVALAERVGFEVVIGDPPFNVDVGEFAKEVNAVDALV
GVHGAGLTNSVFLPTGAVFIQVVPYGKMEHIGEVDFGVPAVDMGLRYIAYSAGVEESTLV
ETLGRDHPAVRDPESIHRSGWGKVAEYYLGRQDIRVDLERFEPVLRKAMQMLREQQ*
>LOC101781902_OG-GT61-A4d_SETIT
MGGEAKPGRGIKSWAQRHLNTGFAAGFLLVLLTYLVVSQQFAVTAPNAVTTKGSRVVDKQ
VIGAAGDAGLEKKRDQEWQPKAAAAEEPDKKDTSGAVPTQESPKRDDADAKPFETDGDKV
VCNTDGPVSETCDLDGDVRTNGSALSVTFVPSSPSERREWRIRPYSRRTMAGVDKVTVAQ
LESPQDPAAPPCAVTHDMPAVLFALGGLTGNYWHDFSDVLVPLFAASRRYGGDVLFLVSN
IQPWWLGKYEAVVRRLSRYDAVDLDRDAQVRCFRHLTVGLRLHKELSIVPELSPGGHRLT
MADFTAFLRETYALPRAAPVSLAREPGRKPRLMLIQRPHYRRFENVPGIRKAAEAAGFEV
TVASPRADAPLGETARAVNSHDVLLGVHGAGLTNAVFLPPGGVVIQVVPYGKLERMARAD
FGEPVADMGLRYLEYSVAVEESSLLEMLGPEHPVIKDPEAVHRSGWDKVAEYYLGKQDVR
IDVGRFAPTLAQALDHLRQQR*
>LOC101761786_OG-GT61-A4_SETIT
MCNKRPASEASKPAAAQSGAQRRKEVAMRGGEVKPGKSQKGSAQKHLNAGFVVAGLLMFL
IYLVAQHFAVSAPHVVITEAQEIMDNIKAPGETVVITELQEIMHNIKAPSEIAENNGKVE
CKMEGRSDTCEVDGDVRTNGTALSVTLVPATRSSERREWMIRPYSRRFASLRKVAVTQLQ
DPGAAPPCTVTHDTPAVLFAIGGYAGNYWHDYADILVPLFVASRRYGGEVMFLISNIQFQ
PRWLVKYRDFLRGLSKYDYVDMDADEQVRCFPHVTVGLRLDKEFSIVPELVPGDHRLAMP
DFTRFLRDTYALPRGAAVSLAQEPGRKPRLMLIHRGHYRRILNEPEVARAAEAAGFEVAV
AELRGDTPEAEQARLVNSFDVVVGLHGAGLTNAVFLPPGGVLVQVVPYGKMEHIARAEFA
EPVADMGLRYLDYSVSAEESSLMETLGSEHPAVKDPDSVHRSGWTQVFELYLAKQNVRIN
VTRFAPTLQQALNHLRQQ*
>LOC101762197_OG-GT61-A4_SETIT
MSSCKERSGKNTKSWTPIVHLNVGFVVGVLFVLLTFLVFSQKAAISGLNVVTSGVQIQGS
GGSAEKGTVVYNTKGGYSETCEVDGDVRINCSALSVFLVPTASSERHEWSILPYSRKTMP
GIKNVTVAQLQGPAAAPACTVTYGVPAVIFALGGLTGNFWHDFSDVLVPLFVASRRYGGE
VQFLITNMQPWWPEAYRTILRGLSKYDAVNLDGDEHVRCFPHVTVGLHQHNGLSIFPEWV
PGGPLSTHDFTRFMREVYALPRDAPASLVREPEKRPRLLLVHRGHSRRIMNEQEVLRAAE
AAGFEAVAVDFRRDVTVDEQARTANSFDVLLGVHGAGLTNLVFLPPGGVLVQVVPYGRMD
VIATLEFGLPAKDMGLRYIDYEVRAEESTLLEMLGPEHPAIKDPDSVHRSGWDKMTEFYL
DKQSVRINITRFAPTLAQAFDCLRQQ*
>LOC101762600_OG-GT61-A4_SETIT
MKSWVQSHLHVGLIVGVLLVLLTYLIVSEQAATTSGTRVVTTVAEWLVDKQLSEGTSETV
VTAEAQQIVNKQLIQAPSETEKPTKVLCSTEERLSDYCELDGDVRIRGRAWSVDVVPSTW
SERREWKIRPYSRRSATHVDMVNVTQLQGPSAAAPACTVTYDVPAIIFALGGYSGNVFHD
HADVLLPLFYLSRQYGREVQLLVINRVQPWWLGKYALALRRMSRYDVVNLDGDTHVRCFR
RVTVGLRLHKDFGIVPEQVPGGVRLAMPDFTRFLREAYSLPRGATTSLTDPSKKPRLMLI
QRQPHRRFLNEKEIVAAAEEAGFEVAVTELRIDAAVDAQARLVNSFDAILGLHGAGMTNE
VFLPPGGVLIQVVPLGKLDLMARVEYGEPAAEMGLKYLCYNITVQESSLLEELGPDDPAI
TDPDSVHRRGWAALYDIYLTRQDVRLDIAHLKLTLAEAMEHLRRQ*
>LOC101780825_OG-GT61-A3_SETIT
MGMDGGGGGKLPYSYASVGHSDGKLVKSFSRVEPRKFGMGLVAGFLLVTCAYFSTAKFDA
IHIAMISPISKDAAGIGSLVSGGADTSKQQLDLGVQDPDALSKEGSKAEVLEKDDGDASP
SGPDSGRNAPLEDTRRDETFVGDSGDAARGGASPAAANPAAVGGRDEVPAKDGDATAALL
PPVSSEEAANSTQESGVLEDEELQVQDAVAKTPSKKSNVSAAAAATTTTASSNGGSPSTV
HSDPAVLPAPVQQIPPTTQEVKALVADQQIPAAPVVKQADSETPAVREWKPLCDVTSNRR
IDWCELDGDVRVLGANASVTLVAPPGADERTFREESWSIKPYPRKADPNAMRHIRVLTVR
SVSGEPPAPACTDRHDGVPALVFSDRGYAGNYFHAYTDVILPLFLTARQYAGEVLLLVTD
FQMWWLGKYLPVFKSLSNYEPIDLDHDPRVHCFSHVQVGLTNHDDFSIDPRRAPNGYSML
DFTKFMRTTYGLPRDVAWPAAANGTAGRSRPRLLLIARARTRRFVNTDEIVRGAEKVGFE
VVVSEGEHEVAPFAELANSCDAIMGVHGAGLTNMVFVPGGGVVIQVVPLGGLEFVAGYFR
GPSRDMGLRYLEYRITPEESTLIDQYPRDHVIFTDPEGVKKKGWESLKGAYLDKQDVRLD
MKRFRPTLKKAIAHLKKAKAAGGSN*
>LOC101780012_OG-GT61-A5_SETIT
MACEKKSVSNFTVRVGLVLFAGCILALISLGTMFRHNAVPLQTLSLLFSVGSASSVMWGE
ERIGSHRSGRNEGPVLCDFSSSRSDVCELKGDVRVLPNATIVHHHPLARRRSWRMKPHAR
KNDRHALARVTEVTVASSHAADHPAPRCTTNHTAPAVVFSAGGYAGNMFHDLTDVLVPLF
ITTRRFGGDVHLLVSDAQPWWLDRFRPLLRRLSFHDVVDMGRGAGAGGRGVLCYPHVVLG
LEFHKEMSVDAARTAGGYSMADFARLARRSYGLARDTAIRLRGRGDGGRRPRLLLISRKS
TRAFTNAGAIARAATALGYEVVVSEPSRQHAAGLASFARLVNSCDVLVGVHGAGLANLVF
LPAGAVVVQVVPLGGLDAMAAEDFGAPARDAGLRYVHYAIAVAESTLAGRYPRDHRVLRD
PAAVRRDGWAALREAYLVGQNVTLDVRRFEGALRRAMELLR*
>LOC101763272_OG-GT61-A3_SETIT
MEGGGKLAYSYGGGSGGIRHDTKLLKSFSGVEPRKFGLGLFAGLLIVACAYFSTAKFDAV
HINMISSFAKNAVGISSPVNAGDSSKQPLDLGMQEQGALSKETSKAEFEKDDGGGISNSG
VAVASAAPPDPAMEGGGISNSDDDPSAVAVLPPLSSDSADTTQESGVLEDQELQVQNAIA
EAANAPENSNSVVSGSTNGSSPSVIPFPSDAADIPAPAPAPAPAPAIQAPADQIPEIEAP
PPEIKASPVQPIPPTPEVKQAGLQDWEAPEREWKPLCDVTSNRRIDWCELDGDVRVLGAN
ASVTLVAPPGADERTFREESWRIKPYPRKADPNAMRNVREVTVRSVAAAGGGAPACTDRH
DVPALVFSDRGYTGNYFHAYTDVILPLFLTARRYSGEVLLLVTNFQMWWLGKFLPVFKSL
SNYELVDLDRDPRVHCFRHVQVGLTSHDDFSIDPRRAPNNYSMLDFTQFMRAAYVLPRAA
VAPLPGQGRQRRPRLLVIARGGNRRFVNVEEIVRGARKVGFEVVVSEGGHEVAPFAEVAN
GCDAMVGVHGAGLTNMVFLPRGAVVIQVVPLGPMVFVASYFRGPSMDMGLRYLEYQIAPE
ESTLLDKYPRDHPVIADPGSIKAKDWVSFMGVYLFEQDVRLDMKRFRPVLKKALSRLRAK
PKSN*
>LOC101764052_OG-GT61-A6_SETIT
MRGRHKSKKHGSSTVALWLLLPLLVLIVLKTNLLPQVARYSIVGSPPSSASRDETTGGGD
ATKDVAAPILGSISCNFSNHQSDTCTMEGDLRIHGKSATVYVVSVSTYRPENSTIKLRPY
ARKWEDQVMQLVREVTVRSSPPGADDDVIPPECSVRHDVPAVVFSTGGYNRNFFHVMTDV
IIPLYLTVREYNGRVQLLATDYEPNWIAKYKAILVALSAYPVIDMDSEDTVRCFPSAHVG
LESHKELSIVPGLSRNGYTMASFRDFIRSAYSLQRPRVAPVSRSSGRKPRLVLILRRNSR
QLKNEADAIAAATELGFEVVAAGPDDVSDLERFSGLANSCDVLMGVHGAGLANMLFLPDN
ATVVQIIPWGELKWPCRHSFGDPVAPMGLRYLEYEVTADETTLNETYPRDHAVFTDPVSV
HRQGFDKVWNIFINGQHVILDIKRFRGFMEQLYQTITTE*
>LOC18426988_modified_OG-GT61-F_AMBTC
MTKEKRKEKESELDKEILVNRNTSKLVNFFFPLMCINWGRKSRKTSSIQPVYCDRAHYRF
DTCILQGPTIMDPASKTFTILEPVVFVIVEKIRPYGRKWETDIMSTIPELTLRTTTTTTT
TTTTKQCDVRHEAPALVFSTGGYTGNLFHDFTDSIIPLFITSRTFASQPVLVLSRCHNWW
LTKYNHILGMLSPHPVVNLDNDTYTHCFPSVTLGLTSHDDLRINPDIMPRNETILDFRAF
LDRAYSTRKSLSQPKCLRPRLVLVRRRGSRAILNERDLIKLAKRLGFEVKIFEPSKTTDL
SQAYQLLNASHAMLGIHGAGLTHFLFMRPGSVFIQVVPLGGDSVSESCFGGPARHLGLKY
VAYKIETNESSLIEKYDKNDIVLRDPRAVQRKGWTYTKNIYLESQDVSIDLQRMSSYLEH
AYLEAKRFMEENG*
>LOC18426991_OG-GT61-F_AMBTC
MKRRPSMRLVILSFCAGILLFLMHRAALLMTFNFPPRFENEGERENFGLPKPSSPYQTIA
CDRTHPRSDICSVYAQTILHQNSSIFFVDSPNVPNSTEKLHPYPRKWEKDVIAAVNELTI
TTKTPKMPLNCEVEHEAPALVFSTGGYTGNLYHDFNDGIIPLFVTSLHLPEPPILVITNF
HNWWLTKYADLLIHITPHQVLNLDNETRTHCFPSATFGLLIHGELLVDPALTPKQQSIYH
FSRLLNESYTPHYYVPPPPKPSRPRLVLIVREGTRTILNQDEVVKTMEETGFDVELFKPT
RTTELRKAYAVLNQSHAMVGVHGAALTQFLFMRPGSVFIQVVPLGTDWASEEYYGEPARR
LGLDYLGYKITVGESSLVNKYERDDLILKDPRSVVKKGWFNTKNIYLERQDVNINVVRFR
RYLSFAYVRAKRFMVHQG*
>LOC18433656_OG-GT61-G_AMBTC
MGKPTKIPLLTRVTGGLLVALFCSSLLWPDFINNACKKLQVSLPFIHEHESHAMRAAPLR
LLTLILHGTSGGSMESYGEGLSCISHPVSDVCVIIANARLDPSSSTIYLPTTRRLNRTVK
PYAGKLAENAMATVTPILVRGSQSDEAKSCSVHHNVPAVVFSTAGFTSNLFHDFNDVIVP
LFITTRHFESRVQLVVTDLKPWWVKKYKPILNHLSTYPVIDHKQDSRIHCFPGMVLGLKY
HKDMGTYPSETPNGYTMSDFKNFVMQAFSLDHGQVPPVLEVLKRPTLLLISRRKTRVFLN
EEEMIQMMREVGFEVAVVSAHRMADLQRFAPMVASCNVLLGAHGAGLANFLFLSPGAVLL
QVVPLGLDWASTNYYAEPAGAMGMRYLEYHIVPEESSLYHKYPPDHPVLTNPMVIHMQGY
NVSRAVYVDGQNLRLDLKRFRETLVQAMQLIMPTP*
>LOC18433845_OG-GT61-A_AMBTC
MKLLFSSFSRHEPSKLGYGALSMGFLLLSFCYLSLLFKSHQIPSPNLNLQVENVSKKVED
GDPPTSKKVEEGDSPTSSQHGLQFKAEIQPTVEILPICNTKNKRFDICKLEGDIRIHPNS
STIFLLTSSPPSSWGLPVGRNSWKIQPYVRKGDVTAMQNVKDITVKPFESSVITSNSSLE
NLSYYVKIPKCTVRHEIPAIIFSTGGYTGNLFHDFTDVLVPLYITSHRFDREVQFVISDM
NIWWIRKFQHILKQLSGHDPVNFGDEAEVHCFSSAIAGLEFHRELGTHAGKLQNTSSNEL
RTESMFDFRALLRRAYFLERERVVLEGGRKPRLLLINRSRSRKFENAKEIMRRSEKLGYE
VVTVEANWSTNMTLLAQIVNSCDVMVGVHGAGLTNMVLLPAGAVVIQIVPLGRLEGLASY
DFGDPAVAMDLHYLDYRIKPEESSLIKEIPRDDPALVDPISLHKKGWGALRTVYLDKQDV
RVDLRRFEKVLKKAKMLLYSRA*
>LOC18433847_OG-GT61-A_AMBTC
MKLFSLALVLCFFFSLFAFSLLRPHSCPAPNVGSLNLKVPKRAGLNMATKDVQISESGSP
AQEDEDDEDEDSKPICHVSNPRSEYCEILGDIRIHPNSSTLFFITPPAPAEERKSWKIRP
YARKADPIAMQAVKEISIKRRDTAEETPDCSINHTSPAIVFSIGSYTGNLFHDFTDVLVP
LFLTSRHYHGHVHFLVSDIKPWWISKYSAILSHLSNRVVIDLDHDKSTHCFPKAQVGLEF
HKEFGADPQMTPEKYSIRDFMALLREVYSLGRKNISSNKIEKRAMNVLPAKISTISNGSL
IKRKPRLLIIYRKRTRKFLNFPEIVELAKSVGYDVVIGDAEFGTNMTGYAGLVNSCDVMM
GVHGAGLTNMVFLPLGAVVIQIIPLGGLQWVGRTSFGEPAHDMKLHYIEYQIQQEESSLI
EEYPHNDPVLVDPASIHKHDWLSLRSIYLEKQNVKLDLGRFKRVLQDALHILYEQDRGHI
FEMSAIQSNSS*
>LOC18442774_OG-GT61-D_AMBTC
MVHHHRHHPQQQRSKYDEEAAEALAYMDCANLCKKSRPRFLRILFIFSMVSCSLVFAPRL
FSHGALPFLYSFSEEDLDDGFSATRTSLNMCSSIKNGTICCNRSSIRSDICFMKGDIRTS
SFSSSIILYSGENSSSIVEEEHRIRPYTRKWEPHVMKTIDEISLIKTGEGSVESSKLSCE
IEHRVPLIVFSTGGYTGNVYHEFNDGIFPLYITAQKFKGEVVVAMVEYHDWWIMKYGDIL
SKITNYPAIDFSGDRRTHCFPEAIVGLQIHDELTVNSTFMEDHKSIADFRALLDQGYTPR
IRDIEEEEREMLRKEERERGKREDRQIDRGDERERVRKEDRERRKREKRERETGVWKPRL
VIVSRNNSRAILNQDEVVREAEKIGFEVKVLSPTPSTELAKIYRALNASDVMVGVHGAAM
THFLFMKPGSVFIQVVPLGTDWAAQTYYGEPAMKMGLKYFGYKILARESSLYNEYERESP
VLKDPDSITRKGWEETKRVYLDGQNVRLEMQRFRKRLLKAYTHAVARRKRRGSRER*
>AT2G03360_OG-GT61-F_ARATH
MVRKTTSKSYSVALVIVMVIYVAFSSVFDRQLFRSLSFSQVSSVGTLQQRWESRRTKQNP
KVMAASAKITCDRSHTSYDLCSINGSCILNPKTGTLTLMDRTLTTSAPLVEKIRPYPRKS
ENWIMPRIRELKLTSGPSDLTRSCDITHDSPAIVFSAGGYTGSIYHDFIDGFIPLFITAN
SVYPDRDFILVVVNPKEWWMPKYIDILGTFSKHKTILLDKENASITHCFTSATVGLISHG
PMTIDPTQIPNSKSLVDFHNLLDKALNPNLSIIKINKPRLILVRRYGNIGRVILNEEEIR
EMLEDVGFEVITFRPSKTTSLREAYKLIKSSHGMIGVHGAALTQLLFLRPGSVLVQIVPV
GLGWVSKTCFETPAKAMKLDYTEYRVNVEESSLIEKYSRDDLVLKDPIAYRGMDWNVTKM
KVYLKDQDVRLDVNRFRKHMNEAYKKAKSFMDLNG*
>AT2G03370_OG-GT61-F_ARATH
MVRKPSSKIYSVAAAALVIVIYVVFCSVFDRQLLQSSSLYQVVGTLQQPWESRRIKQAPQ
QPQETTSATITCDRSHTNYDLCSINGSCNLDLKTGTLTLMDPTSAPLVEKIRPYPKKADN
WIMPRIRELTLTSGPLGLPRSCDITHDLPAIVFSAGGYTGSIYHDLMDGFIPLFITANSV
YPDRDFIPVVVNAKEWWMPKYIDILGTFSKHKPILLLDKESVATTHCFTSAIVGLITHWP
MTIDPTQIPNSKSLVDFHNLLEKAFTTNISTPKTHKPRLMLVSRYGNIGRVILNEQEIKE
MLEDVGFEVIIFRPSKTTNLKEAYKLIKSSHGMVGVHGAALTHLLFLRPGSIFVQVVPLG
LGWASKPCYESPAKTMKLEYLEYKVNVEESSLIEKYNRDDLVLKDPIAYRGMDWNATKMK
VYLKEQDVSLDVNRFRKHMNEAYKKAKIFMDING*
>AT2G41640_OG-GT61-D_ARATH
MVQYQRLIIHHGRKEDKFRVSSAEESGGGGCCYSKRAKQKFRCLLFLSILSCCFVLSPYY
LFGFSTLSLLDSFRREIEGLSSYEPVITPLCSEISNGTICCDRTGLRSDICVMKGDVRTN
SASSSIFLFTSSTNNNTKPEKIKPYTRKWETSVMDTVQELNLITKDSNKSSDRVCDVYHD
VPAVFFSTGGYTGNVYHEFNDGIIPLFITSQHYNKKVVFVIVEYHDWWEMKYGDVVSQLS
DYPLVDFNGDTRTHCFKEATVGLRIHDELTVNSSLVIGNQTIVDFRNVLDRGYSHRIQSL
TQEETEANVTALDFKKKPKLVILSRNGSSRAILNENLLVELAEKTGFNVEVLRPQKTTEM
AKIYRSLNTSDVMIGVHGAAMTHFLFLKPKTVFIQIIPLGTDWAAETYYGEPAKKLGLKY
VGYKIAPKESSLYEEYGKDDPVIRDPDSLNDKGWEYTKKIYLQGQNVKLDLRRFRETLTR
SYDFSIRRRFREDYLLHRED*
>AT3G10320_OG-GT61-D_ARATH
MRQNLKKVAQIKVDESKKLFPYVFRVKTSCGNCAKRSKPKLIYLLIFSLISSCFVFAPQL
LCFPYPSALFLIDSSIKEIENRVSESNIESPKTSQKEESISCDRTGYRSDICFMKGDIRT
HSPSSSIFLYTSNDLTTDQVLQEKIKPYTRKWETSIMETIPELKLVTKDMKLFGDKRKCE
VIHEVPAVLFSTGGYTGNLYHEFNDGLIPLYITSKRFNKKVVFVIAEYHKWWEMKYGDVL
SQLSDYSLIDFNKDKRTHCFKEAIVGLRIHGELTVDPSQMQDDGTTINEFRNVLDRAYRP
RINRLDRLEEQRFHARLAQRRKAKRPKLALFSRTGSRGITNEDLMVKMAQRIGFDIEVLR
PDRTTELAKIYRVLNSSKVMVGVHGAAMTHFLFMKPGSIFIQIIPLGTDWAAETYYGEPA
KKLGLDYNGYKILPRESSLYEKYDKDDPILKDPNSITKKGWQFTKGIYLNDQKVRLDLHR
FKKLLIDAYAKSIR*
>AT3G18170_OG-GT61-A_ARATH
MKPICTKLARTEFCELNGDVRVHGKSATVSAAITFAFSGNSTWHIRPYARKGDTVAMKRV
REWTVKLEQNADQLENANFSRCVRNHSVPAMIFSLGGYSMNNFHDFTDIVIPLYTTARRF
NGEVQFLVTNKSPSWINKFKELVRKLSNYEVIYIDEEDETHCFSSVTVGLTRHREYFKEL
TIDPSNSEYSMSDFRSFLRDTYSLRNDAVATRQIRRRRPRILILARGRSRAFVNTGEIAR
AARQIGFKVVVAEANIGIAKFAQTVNSCDVMLGVHGAGLTNMVFLPENAVVIQVLPIGGF
EWLAKTDFEKPSEGMNLRYLEYKIAVEESTLVKKYGRDHEIVRDPSAVAKHGWEMFKSVY
LVQQNVSIDINRFKPVLVKALELL*
>AT3G18180_OG-GT61-A_ARATH
MTKKDILYDTVLARSFSKTDQKRLCCGAFIASLLLVLTLCTVVKPYLSPLPIVELQLSVG
TGLRMLSITELTTNTTISKEEVISECNKMEKPICHCNTLGSKEFCDVSGDVRIHGKSATV
LAAVTFAFSGNSTWYMRPYARKDQVPAMKRVREWTVKLVQNASLSRCVRNHSVPAILFSL
GGFSLNNFHDFTDIVIPLYTTARRFSGEVQFLVTNKNLLWINKFKELVRKLSNYEVIYID
EEDETHCFSSVIVGLNRHRDYDKELTTDPSNSEYSMSDFRKFLRDTYSLRNSAVTTRRKP
RILILSRSRSRAFVNAGEIARAARQIGFKVVVAEANTEIASFAITVNSCDVMLGVHGAGM
TNMVFLPDNAIVIQILPIGGFEWLAKMDFEYPSKGMNLRYLEYKITAEESTLVKQYGRDH
EFVRDPLAVAKRGWGTFKSVYLVQQNVSVDINRFKLVLVKALELLHNQSV*
>AT3G57380_OG-GT61-D_ARATH
MVQYKRLIKKGEKHRLSVEEGGSGASAVTVSGGVYSKTAKQKLLLTIFLSLLSCCYIFSF
SSFSLLGAFSRESKGFGPYELFIAPLCSGTSNGTICCDRTGSRSDVCIMKGDVRTHSASS
SVFLFTSLKNKTKITKKIKPYTRKWETSVMQTVQELNLVYRDEENNSLVVSSVNDICDVF
YNVPAVFFSTGGYTGNVYHEFNDGIIPLFITSHHFNKKVVFVIVEYHSWWIMKYGDIVSQ
LSDYPPVDFNGDKRTHCFKEAIVGLKIHDELTVESSLMLGNKTILDFRNVLDQAYWPRIH
GLIQEEELKAANKTEDGFKKPILVILSRNGSREILNESLLVELAEEIGFIVHVLRPDKTT
ELAKIYRCLNSSDVMIGVHGAAMTHLLFLKPKTVFIQIIPIGTEWAAETYYGKPAKKMRL
KYIGYKIKPKESSLYDEYGIDDPIIRDPKSFTQKGWDYTKKIYLERQNVKLDLKRFRKPL
SRAYDFSMKRIGLVYISHKPDVTN*
>Cc00_g29990_OG-GT61-D_COFCA
MVKYHKYHDYWRKGEVYGAIQDEESPRHGLFCRNSSYSKRARPKLLYFMFITFLYCCLIL
APHYLTFSSTFSLLYSFGVDDARLFLEADANASLCSFVHNGTICCDRHSVRSDICIMKGD
VRIDANTSSVFLYRGNNLSDYVLGPSDSDDDNEVLQHEKISPYTRKWEPYAMGTVTQLNL
VVKKGNPGSSRHCDVQHNVPAMFFSTSGYTGNLYHEFNDGIIPLFITTQHLNKQVVFVIL
DYHKWWIMKYGDIVAELSDYPVVDFSGDNRTHCFPEAIVGLRIHDELTVDPSLMKGNKTI
RDFRNLLDRAYWPRIRGLIQDEERQAQLSPLPAASVDILKEKRDLEKPKLVIVSRNGSRE
ILNQDSLVNLAEEIGFSVEIVRPVRTSELARIYRVLNASDVLVGVHGAALTHYLFMKPGS
VFIQIIPLGTDWASDTYFGESSFKFGLKYVAYKILPSESSLSDSYEKNDPVLLDPDTVNQ
RGWEVTKEVYLDNQNVRLNLRRFEKRLLRAYYYTIAKKKGHFPIQSQ*
>Cc04_g06720_OG-GT61-A_COFCA
MYDPIFAKSFSKYEQKRFGFWAILVCTIMAVSIFLELKPGFHPLAILGNAMNLQLSIDAA
QDKLAMKDEDISLPFGIHAVEQAKEGEQTDMLRVNDMGTSSPSATEAVESDPTNTSIVKD
IDTNPPLATQAKKVETPSEELGEPACNFLGPLSDYCEIKGDIRIEANSSTVFIVSPQTTI
AAKNKSWSTRPYARKGNGGAMISVKKWTIKLVSHNEDNIPRCSINHSIPSILFSTGGFSG
NPFHDFSDLLVPIYSTSQEFGGEVQFLATDHQHWWISKYQMLFSRLSRHEIIAIDKEKEI
HCYSRMVAGLKSYKEFIIDSSKFPHGLSMNHFRQFLRSTYSLERTRAIKLRKGGGQKPRL
MLISRGRTRKLTNEGEITRMARKLGYEVIVAEAGLSTNLTSFAQLVNSCDVLMGVHGAGL
TNMVFLPDKAILVQIIPLGGIDGLARVDFGIPSKDMNIRYLEYKIEATESSLIEQYPLDH
AVFRDPSSFHKQGWGAIRSVYLDKQNVKIDLHRFKSTLVKALKLLRRH*
>Cc04_g06730_OG-GT61-A_COFCA
MAYNTMLARSFSWHEQRKLGSWAFVGSLVIAATIFTVFKPYMSSNPPVLNLHLQLSTGAS
LNMLMRSKEAAVEPRQSYFDTKEVKPMCNLTRPRSDFCEMNGDIRIHGNSSKIFIASTPT
QMPVGKEIWNIKPYARKEDGTAMGRVRRITIQPAQVLEGLPDCSRNYNIPAVVFSVGGYA
GNAFHDFSDVLIPLYLTSMEFNGEVQFLITDHHSWWTDKYQPLLQKLSKYDFIDIDQESR
VLCFPRVIVGLKATNKELGIDSSESSYSMTGFRQILRSAYSLKRERVEKFRNDKKLGKRP
RLLLISRSQTRRLINTRQIAKMARTIGFNVVIKETGSNVSLVSELVNSVDVMVGVHGAGL
TNMVFLPEKAVVIQIIPLGDMEWIARTFYQEPERDMNLWYLEYKISPNESSLIQQYPHDH
EIFKDPGAISKIGWRSFRSVFLDKQDVDLDLNRFKEVLLRALEFLHG*
>Cc05_g14100_OG-GT61-G_COFCA
MVEESKRLVCSPTFLISLLIFHALAYSAIFCQIDEWKAKFSSSDSNLDAKLTNSNNHLGT
GRKVAVKDVVPKKDPLKIMLRRLLTGEQRTRFEETGFAHLSELNSDIYISSKEVRFDTNA
SRIYIYSDQELHKYTAQPYPLKNDEVAMKMVKPVEILHGNVRPPPCGFKHKVPAVVFSSG
GFAGNIFHEFNDIIIPVFITSRHFRSKVKFMITDYQLWVLNKFRRVLTKLSHFEFINAAE
TSKGAIHCFPGAIVGLKYHDNLAINTSDTPGAYSMVEFRDLLRKSFNLKPRDVSQMPGTE
KPQLLIVSRTRTRTIVNQGAVVRMMEELGFRVFIPTNDLMSNLDEFSRVIGSSSVMVGVH
GAGLTNEIFLPNGAVMIQVLPLELDWVGNAYYGGPATGMGLHYLEYKIEPQESTLYDLYG
PDHPVLKDPESIKAQGYRKSRVYYLDQQNVTINLGRFRNTLLEAMRLIGRSTASPPN*
>Cc05_g14110_OG-GT61-G_COFCA
MVEESKRLVCSPTFLISLLIFHALAYSAIFCQIDEWKAKFSSSDSNLDAKLTNSNNHLGT
GRKVAVKDVVPKKDPLKIMLRRLLTGEQRTRFEETGFAHLSELNSDIYISSKEVRFDTNA
SRIYIYSDQELHKYTAQPYPLKNDEVAMKMVKPVEILHGNVRPPPCGFKHKVPAVVFSSG
GFAGNIFHEFNDIIIPVFITSRHFRSKVKFMITDYQLWVLNKFRRVLTKLSHFEFINAAE
TSKGAIHCFPGAIVGLKYHDNLAINTSDTPGAYSMVEFRDLLRKSFNLKPRDVSQMPGTE
KPQLLIVSRTRTRTIVNQGAVVRMMEELGFRVFIPTNDLMSNLDEFSRVIGSSSVMVGVH
GAGLTNEIFLPNGAVMIQVLPLELDWVGNAYYGGPATGMGLHYLEYKIEPQESTLYDLYG
PDHPVLKDPESIKAQGYRKSRVYYLDQQNVTINLGRFRNTLLEAMRLIGRSTASPPN*
>Cc06_g17740_GSCOC_T00040362001_OG-GT61-D_COFCA
MVKNQRYHQLRKGEVVHVLIQNKRTRSKPLYFICLSFLSCCLILAPQLLTCYPSSTFSLL
YSLGFEEDQRPSPEADANAPICSAVPNGTICCDRSSIRSDICMMKGDLRTDSASSSIFLY
TNNGFNDYVSPLSDDGNGNEILQHEKIKPYTRKWETSVMNNVAELDLIVKKGNSSTTQKK
CDVRHDVPAVFFSTGGYTGNVYHDINDGILPLYITSQHFKKKVQFVILDYHDWWLTKYGD
VVSRLSDYPVIIFSEEKRTHCFPEAIVGLRIHDELAIDPSAMEGNKTIVDFHNLLDRAYL
PRIRGLIQAEEREAQLKMDKPGKQDLKKPKLAIISRKGSREIKNENLLVKMAEQIGFSVT
VLRPDRTTELAKLYRVLNSSDVMVGVHGAAMTYFLFMRPGSVFIQVVPLGTDWAAESYYG
EPAKKLGLRYVGYKILPRESSLYDKYDKNDVVLTDPDKATNMRWDLTKKIYLDHQNIKLN
LPRFRKRLVRAYHYSIGKKNSENFHLDSQ*
>LOC100241096_OG-GT61-F_VITVI
MRKKRDSTATPIACLVLFIFLLVFQISISSKWTLYAPTNSTITKAGKYKDVKVMGQHMAK
QISCDRSHQRYDMCTVNATTVLEPTTSTFFLVEPTQALMEKVRPYPRKWETSVMGRIKEV
RLTSGPPSPSCQVHHSAPALVFSAGGYTGNVFHDFNDGFIPLYITVNSIFPDGNYVLVIH
SSRRWWESKYADLLHTLSKHPIVNLEKANATHCFPYAHVGLISHGFMTIDPTLMPSSINL
THFRGFLDAAYAQNHPFPSPNISKQKARPRLVLVTRSGGAGRHILNQGDLNNAAEEVGFH
VILFHPTPTTSLREAYALINSSHAMMGVHGAALTHSLFLRPGSVLMQVVPLGLAWAAETC
FGNSSRELGLEYMEYKIGEKESTLADKYGNDDIMVKDPVRAQGKGWSTKIMDVYLKEQNI
TLDLVRFRRHLEEAYNKASKFLQNKG*
>LOC100245312_OG-GT61-D_VITVI
MVHHQRYHQLRKGEDDEEAQSLVDECGSAGYYKRTRPKLLALLFLSLLSCCFVLAPCLFS
FPIYSFGEYDGPVAEMDAKTLCSSIANGTICCDRSAFRTDTCFMKGDVRTHSSSSSIFLY
GSRNPNAFTDHVSSISGEGKEFEEEQLQHEKIKPYTRKWEASVMDTIDELHLISKKEGYG
THHHCDVHHDVPAVFFSTGGYTGNIYHEFNDGILPLYITSQHLNKRVVFVILEYHDWWIT
KYGDVISQLSDYPPIDFSGDNRTHCFPEAIVGLRIHDELTVDSSLVEGNESIRDFRNLLD
QAYLPRIRSLIQAKEQKVQSKMKEDPSLPPSLKPPLETGKEEQVHQLKKPKLVVLSRTGA
RAITNEDLMVQMAKEIGFQVKVLRPNRATELAKIYRVLNSSDAMVGVHGAAMTHILFLQP
GSVFIQVIPLGTEWPAETYYGEPAEKLGLKYMGYKILPRESSLYNEYAKDDPVLRDPDSL
AKKGWEFTKRVYLDHQTVTLDLRRFRKQLVCAYDYYILKASRHSHFLSY*
>LOC100261238_OG-GT61-A_VITVI
MITLSCLIMEAKMMYETIFARSFSRYEQKKLGYGAFAVCLITTFTIFTVFKPYLGPLPVL
NLRLSTGGFKMLMVEDTTSTQQIVAEIRRKEMEALVCNIEPRSDFCVISGDVRVHGNSST
VFIASSAPVDILPENGSWSIRPYARKGDARAMKHIKNFTVKMTTGRQHLPHCTQNHTVPA
ILFSLGGYSGNHFHAFSDVLIPLYLTSRQFNGEVQFLVTSKSLWWIAKFRILLQELSRYP
IIDIDREEGIHCFSSAIIGLKCHKELDIDPSKSPYSMKDFREFLRSSYSLKRATAIKVRD
GTDTKKPRLLIIARKKSRSFTNDGKIAEMARSLGYEVIVAEPNGTEISRFAELVNSCDVL
MGVHGAGLTNIVFLPENAVLIQVVPLGGLEWVARYDFGLPAVDMKIRYIEYQIKEEESSL
IEKYPHEHAVLREPHSITKLGWLELKAVYLDKQNVKLDLNRFRNTLLQALQLLH*
>LOC104877597_OG-GT61-G_VITVI
MSRPWSSPPAGSQETSFMNSMRYKRILKQLSAYNAINPAEDGSVHCFPGAVIGLKYHDNL
ALNTSDIPGGYSMSDFKHFLRKSYSLKITTASEIEHPKPVLILISRRTTRKFLNEDETVG
LMEDLGFQVIITPPYNMSSLDKFAQVVNSCSVMVGAHGAGLANSVLLPAGAVTVQVVPLG
LDRASAANYGDPARKIGVQYLEYKIEAEESSLFDLYGRDQPIIADPQSIHLKGYDVARAV
YLDGQDMKINLVRLREILVQARKLLGNPTSFK*
>LOC18593455_OG-GT61-G_THECC
MEKEPRTRVVNCATLAVCLVLIVLLYAAFFPSNDTAFQSWKDRFSDSRGSLSSDRVDVDA
VDSQEFLLRRLVRGDDRVQLDSNGFSCHTDVHSEVCLVDNPVRIDNKALTVYAPSDQPQV
KRMVQPYARKEDETAMKLVTPVQILYGNTNPPACGFTHNVTAVVFSSRGFTGNVFHEFNE
IVIPLFITCHHFQSRLQFVITDFQPWWVQKYNRILSHLSSYGVINPEADGSVHCFPGAVI
GLKYHDNLALNTTDIPGGYSMFDFRQFLKESYNLRVKHVSEIEKPVLMLISRRETRRFLN
EDEMVEMMEELGFQVIRAEPGRMSNLDKFAGVVNSCSVMVGAHGAGLTNEIFLPTGAVMV
QVVPLANEWAAANYFGEPAKEMGVQYLEYKIEPEESSLFDAYGRDHPVITDPESVISKGY
YAFRSVYVDGQDLKINLERFKKTLIEAKQLLGSSTPFDP*
>LOC18598895_OG-GT61-D_THECC
MGHYQRYNQLKKGGDEEAGTLVFVWTNPGYYRRRSPKLFSILLLSLLSCSFILAPYFFSS
SSALSHLYSFGVQNEGLDGDTAVKAPLCSSISNGTICCDRSHFRSDICFMKGDVRTHSPS
SSVFLYSSKNSDGFINYVSSIVDDGEEEEDDELQHEKIKPYTRKWETSIMDTIEELDLIS
KKGNLGVHHPCDVVHNVPAVFFSTGGYTGNVYHEFNDGIVPLYITSQHFNKKVVFVILEY
HNWWVMKYGDILSHLSNHPTIDFSGDNRTHCFTEAIVGLRIHDELTVDSSLMNGNKSIVD
FRNLLDRAYWPRIRGLIQDEEREAQEKKISLRPTSGSASDIGKKVQYQPRRPKLVILSRD
GSRAITNENMLVKTAEEIGFQVQVLRPERTTELAKIYRVLNSSDVMIGVHGAAMTHFLFM
KPGSVFIQVIPLGTDWAAETYYGEPARKLHLKYIGYKIMPRESSLFDEYDRDDPVLTNPS
SLTKKGWQYTKKIYLDGQTVTLDLIRFRRRLVRAYDHITGMHRRSRLQSH*
>LOC18604231_OG-GT61-A_THECC
MGEKIMYDTIFARSFSRSDQKKLGYGAFLGCLLIALCFCLVFKPYTDPISVREFPISLSV
FSFFKKIRISLISCMILTLVFQGLNSVPKRMKLVCNSETRSDFCEINGDIRIDAKSSTVL
FSASPQESILEENSSRVIRPYTRKEDEHAMSTVKKWSIKPAVDNNTIPQCNQNHGVPAVL
FSLGGYSGNNYHDFTDIIIPLYSTARLFDGEVKFLITDRNPWWIKKFQITLHKLSNYDVI
DIDNEESIHCFTSVIVGLKRSPHELSIDTSKSPYSMKNFRQFLRSAYSLNKSTTIRMEDD
GKARPRLLIVSRSRTRTFTNTDEIDRMARNLGYDVVVAEATNVPRFAEIVNSCDVMMGVH
GAGLTNMVFLPENAILIQIIPIGGVEWPARTAFGEPSKDMNIRYLDYKIKTEESTLIQQY
PPQHEVLNNPSSIWKQGWLAFKAVYLDNQNVNLDVNRFRPTLLRALELLHQ*
>LOC18604233_OG-GT61-A_THECC
MSNDKSSFLRINVNQTSSPQIEMVVDNDTSTSNETISNDTVSFNNMPLPVVNETISSSKT
QEMNYTLSTNATMRNDIISYNTPLPGADDDRMSSSSNLTTTNDLVSSNMSVPVVKSSSSE
TLEINSRNSSQQVRDVVPEKMKPICNLEGRTEYCEMNGDIRIDGKSSTVFMADSSQAAGI
LVENSSWIISPYARKGDEEALNRVTKWSVKSGVDGYAVPQCNQNHRVPAIIFSLGGYAGN
NFHDYTDIVIPLYLTSRQFDGEVKFLITDRNPWWINKFQNVLRTLSGYELIDIDKEENVH
CFTTVTVGLKRYPKELSIDPSKSPYSMKDFRQFLRSAYSLKKDTAIKMKDNGGKRPRLLI
LSRKRTRAFTNANDIAKMARRLGFKVVVAEADSNVARFAEIVNSCDVMMGVHGDGLTNMV
FLPENAILMQVVPIGGFEWLARTDFGEPSKYMNLRYLEYKIKTEESTLIQQYPPQHEVLS
NPASIEKQGWYAFKSVYLEKQNVHLDVNRFRPTLLKALELLHQ*
>LOC18604238_OG-GT61-A_THECC
MHGILEDFHSVPAILFSLGGFSGNHFHDFSDLVIPLYTTSKHFDGEVQFLVTDNRPWWIT
KFKGILRKLSRYDIISLDREQKSHCYPSIIIGLKYHKELGIDQSKSQDQLSMKDFRQFLR
STYSLKRRNAITIGDDMGKKPRLLIITRRKSRTFTNMGKITRMAASLGYNVVTAEPNIST
SLWSVAQTVNSCDVLIGIHGAGLTNMLFLPDNAILIQIVPLGSIDGLARGYFGEPAVEMN
LRYLEYKIKTKESSLSSKYHLDHVIITDPLSVHKQGWDAVRSTYLDKQNVKLDVRRFRTA
LLKALELLHQLSMYT*
>LOC18610311_OG-GT61-F_THECC
MIPMKRRNSAATLIVCLALFAFFFVFEINLSSIFRLIATRSTGIQESERLELKPMRTQEP
LIKAIGKEARPLQQSPPQRQIISCDRSHREYDLCSINGPTVVDPNTSTFFLMDPTTSSPQ
STVEKIKPYPRKWENFPMARIKELTITSSPSGPRCKVRHKAPAIVFSAGGYTGNVFHDFN
DGFIPLFITVDSIYQKQDVILVISEARDWWVSKYRNLLDVFSTHKIVSLDNDTSTHCFPS
ATLGLISYGFMALMPNSSQTLLHFRALLDQAFGHGKNNPYSISNEFLKFSRKPRLVFINR
LRGQGREILNKDEAKRVAEEIGFDVISFEPTDRTSLDQVYALLNSSHAMVGMHGAALTHL
LFLRPGSVLVQVMPLGTNWAGKMCHGEPARAMGIEYMEYKIDVKESSLVEKYDKDDMVIK
DPAGLQGKKWSLDVMKIYLKEQNVKLDLVRFRECLKEAYRKAKVFMEKEG*
>LOC18610312_OG-GT61-F_THECC
MQTVKSQNRQPMQRAQQVQLPLTSQISCNRTYLRYDLCSINGPTVLDPTTSTFFTMGPTS
TVQVEKIKPYPRKYEDYIMAQIKELSLTSGPTSPPCKIQHDAPALVFSAGGYTGNFFHDF
NDGFIPLFITVSFIFPNRDFIMVVLQARDWWPSKYADLLKVFSEHPVVTLEKDSATHCFP
SATLGLMSHGFMTIDHTLIPSSKTFMHFRHLLEKAYDHGRSSISSPQHRPNSLNRPRLIL
VSRKHNVARTIMNQEEVIQVMKEIGFDVIVFEPRRDTSLDESYALINSSHAMVGVHGAGL
THALFLRPRSVFIQVVPIGVDWAADVFFGRMARGINLEYIEYKIGVEESSLVKKYGKDNM
LLKDPYALQKKGWPIEIMDIYLKEQNVKLDLLRFRKSLEGAYHLAKKFMHKEG*
>LOC109829135_OG-GT61-G_ASPOF
MAKGSKARGVALGFIFFPLVYVTLLRCDVSPPLLPRLSSSWSLGSKETGMEVTEFSGFLL
RRLVRGSARRELSRNGVTCISDTESDTCITSDSVRLTTGKSPTVLYLTGGQQLSRQNRNT
LLQVRPYARKTDTFAMARTSPVTIIPNAQHPPPCDINHSVPAVVFSNGGFAGNFFHDVND
VIIPLFLTSSHLRSRAQLVITDYEEYWVKKYRRILARLSSFDIIVASSTSSSAADEKVHC
FPAAVVGLRYHGNLLCNSTSEPGGVSTADFRNFLHAAFSLRNGPMGPTNSPTMVLLSRRK
SRKILNEENVAELAREVGFRVIVATQEVVRNLQNFTELVNGCNVLMGVHGAGLTNLMFLR
PQAVVLQVVPWGLDWASTAYYARPAKRLGLQYVEYHIEVEESSLCNEYPKDHPVLTDPWG
INLKGYNVSKPVYTDGQNVRINLARFKDTLLKARELVRNPSKVSVE*
>LOC109844158_OG-GT61-A5_ASPOF
MGYERKLMRNVSRVEPQKLGLAFVVACFVFSMAFVSVTKLVGLRLMNPIQAIIVAKDSGN
PQLSESKLKIDLKVQNNSLTQSESSNQQLEDIKDFKQPERKSNIDLKVQNNSLTQSNSSN
QPLEGTKDFKQPDEINLQEISKPLCDFSDKRSDVCEIQDQVIVHGNSSSVYIMNPKLQES
YTIKPHARKFDSTAMRRITNISVKALSNYDDPFKCEVNHSIPAIIFSTGGFTGNMFHEFT
DVIVPLFITSRKYHGEVQFLISETRPWFFIKYKPYLKALSHYEIIDFNKEERVHCYPNAV
IGLKSHKEMSIDPLRSPNGYSMVDFAQTMRKAYSLKRKSAIKLKNSQSKKPRLLIIARKR
TRSFKNIDEIVLMAKGLGYEVVVSEADVGLEKFSRIVNTCDVIMGVHGAGLTNIVFLPMN
AIVIQIVPLGGLEGIAKLDFGTPALDMKLNYLQYSITEEESTLTEMYPRDHAVFKDLGSI
QRQGWMAIRKIYLDQQNVSLDVNRFKGYLEQALQFLHQ*
>LOC109829083_OG-GT61-A6_ASPOF
MKAKQSFGQTYTQRLGLVALFGCIIVPVIFIALIKSNSLQFSILSLQLSIRTYGSLSTME
EDEVSTRRGANSTTQSLQLRVVQERNDSIIGIDNELIKLALPSNEQPNVNKSNAEVVINK
MPLDQNKKQDVNRLIVDIEMTNQPLAIENNKEAEVANISNDEKQEQIYSVSSFNSSDVHS
IENEKIEVASNVNKTQDLKENQDENKIIVAGNKQEDMTIDSSERPEQNHAIEVQESKLVC
DFSQPRSDTCSLLGDIRILPKTSNIILVSLPPSQNSTVRIRPYARKWERPVMQNIKEVSI
SPPPDPDQAPSCSVKHTVPAVIFSTGGFLGNFFHDFTDVIVPLFTTSRHFQGEVQFLVTD
FNSDWIARYRPILGQLSKYEVIDMDREASVHCFSKAQLGLLSHKVLGIDPSLTPNNYSML
DFKQFLRSSFSLNRESTKVMPKNSKRKPRLLMILRKGSRSLMNAKEIVSMARSTGFKVVT
AGPEETRDLAKFAKIVNSCDVMMGVHGAGLGNMVFLPTNASLIQIIPWGGLKWACWHDFG
QPAFGMGLNYVEYEIKEEESSLIEEYPRDHAVFKDPLSIHRQGWNQLWSIFLNKQKVKLD
VGRFRGVLLEIYRSLKN*
>LOC109840057_OG-GT61-D4_ASPOF
MPLQEIKTLSPLFFFFWFYLLIERNKEMAHHSSKLKSLPLSQFEIQPRKYILFRYCLLLL
LMLSAATSVLKLATSSASRSPLVQKVDDTPFSETSKDKEFLRTHVSSPENHLQAREEGRI
SPSSCSNLIDGITTSSTANDQGILCCDRSHQRTDVCYMKGDIRTDAQSSSILLHSTKDGN
INDEKIRPYTRKWETEVMNTVDEITLHPTPITNESKCDINHSVPAIVFSTGGYTGNVYHE
FNDGLIPLYITAERFKGEVVFVVLEYHSWWKTKYGSVVKKLSNYKMVDFSSDRRVHCFSE
MMVGLKIHGELTIDPTLMHGGKGIQDFQSLLHQGFSSHQPIQLQPQKPRPKLAIFIRNKS
RVLQNLKVIVKICEKIGFDVQILNPKRITPLSEIYTVLNSSDAMLAVHGAAMTHFLFMRP
GSVLIQIVPLGLDWAAEAYYGEPAKKLGLNYNVYKLNPAESSLYKQYDRRSLVIRDPESI
TSKGWSETKRIYLEQQNVRVNLRKFSRLIAKVHYDIVHRLHAQS*
>LOC109843905_OG-GT61-D1_ASPOF
MANNTICCDRTNYHSDICFLKGNTITNSSSSSILLISNPNSSSPTVEKIRPYTRKWEPFI
MNKIPELCLKTVNPSIIPRCDVRHSVTALFFSLGGYTGNIFHAFNNGLIPLYITSQHLNR
QVVFVILEYRHWWYTKYREILSQLSAYPIIDFSNDERVHCFPEAIVGLRFHETLMIDPSR
MRDNKSTVDFKTMLDQAYQNQNQIRKQKQDQNHAHKPKLVIVARKQTRAIENEQEVVAMA
RDIGFEIEVLRPENTMQMSTIYESLSTCDIMMGVHGAALTHFFFLRPESLFIQIVPLGLD
ELARMCFGDVAPKFGIEYEEYKIRHTESSLYTKYGGDDPIVRDPESVMKGKGWEFTKKVY
LEGQNVTLDINRLRERLILAFQRGKQN*
>LOC109831329*_OG-GT61-D2-D3_ASPOF
MVHRRSDSSESNHLLPLVHSDPKKPKSAHHLLLLLLFLFSVLSFTFLRVPTGNISDDALG
ADSSPAPCSTVANSTICCDRTAKRTDVCYMRGDVRTEASSSSVFLFNSNTTRQERIRPYT
RKWEADTMSRIDELRLRPTNETGSACDVVHDVPAVFFSTGGYTGNVYHEFNDGIIPLYVT
SQKFNRKVVFVILEYHDWWVSKYANILSRLSDFDPIDFGSDKRVHCFPEAIVGLKIHDEL
AIDSTKMENNKTIRDFRNLLDESYKPRIEHIKQEEGGADNKQQRIRTPDSRPRLVVVSRN
GSRGIENEPELVNLAAKIGFRVEVLRPDRTTELAKIYRSLNSSDVMIGVHGAAMTHLLFM
RPGTVFIQIVPLGTDWAAETYYGEPAKKLGLEYMGYKILPSESSLYREYEKDDAVLRDPE
SVNARGWEVTKRVYLDGQNVRLDLHRFRKRLVKAYGILKQRRR*
>LOC109846408_OG-GT61-A?_ASPOF
MRFDPKFVKSFKSFTPVENRRFGLGILAALVLSVTYLSPSAFYSFPLYDVNSHSSSMNAA
PTSQMTPESMTMSNVNQSTNASDTTKRDHNGTQLLLDSKDGDQLKILPDIMVSNNSLNLT
REQVASNSKLLSGNSTASDEKFTKHNDLKISKLKMEGNSSLSMSSSTSSKTTNTTQILLP
SNSNSKSVTEDTKPLCDLSNRRSNVCDMYGDIRIHGKSSSIVFVKQTSQSNETYKIKPYT
RKTDPSATARVTELTVRASNENETPHYCTLYQDIPAVVFSVAGYTGNFFHDFTDIWVPLF
LTSYQFQGKVQFLVSNYRSWWMNKYRPIVTGLSKYEPIDLDHDDRVQCFQRVIVGLNTHA
DLKIDPWRSPGNYSMLDFRKFLRKAYSLPRESPLTRNKKKKPRLLVISRSRTRKFTNLKE
IIKMSEKLGFEVVVGEAEQNVARFARLVNTCDVLMGVHGAGLTNSLFLPTNAVFIQIVPW
GELEWIAKTFFREPAKGMGLKYLEYKIGLEESTLVELYPRDSPWLSDPLSLAGKHGWAYV
SEIYLRKQNVKLDVKRFRPVLVKAYELLHEN*
>LOC109844962_OG-GT61-A1_ASPOF
MELKGMKPISNKKLSHFLIIASTMLSLCILSLFKACYCPAPHVHISKENLKLQNDLKMVT
EEEDMYSFFQDDEDDEEPGSKPLRPKPICYESSLRSDTCEAIGDIRVDSGSRTAFLNTSR
PLKIKPYTRKSDSVLPWPPSQRMTCSPFHDFSDVLIPLYLTSRHFHGEAHFLISDAKPWW
LHRFNRILSRMSNHDIVDITQDEQADVIRCYPKITVGLKFETELGTVDNQTMSNFRAMLR
QTFRLSRSTIRSTSVSANNKKPRLLIISRRQSRAIANEPAIVAMARILGFDVAVGEDGAX
ARQALANEADVMVGVYGAGLTXMVYMPAGAVVVAGNTVGGLECWHVTGIRGPALGMGLRH
LEYLINDEESTLIEEYKRDDPVIKDPKSVHKQGWEKLREVYLDKQNVRVNVGRMRGVLLE
ALKLLQKN*
>LOC109843948_OG-GT61-A1_ASPOF
MKTLKSSGRPKNKKLGNLLIILCTIFSLCFLSIFKAHYCPAPYGLSLTLKSLSLSLWIHF
INAKLKLIVIAVKSQASLKLEVSDEKVDVEMVMEDALHSSFKDDEDEYNGEEGPEPICYN
PTATSDPCVVEGDIRIQATSRTIFIPSSPKPSQMLKNRWTIKPLSDASPPPCTKKHSSPA
LIFSTYSFTGNHFHDFADLLLPLYVTSRHFHDEAHFLVSDAKPWLLAKFRRILTTFSYHK
LMYAEPGIVHCFPKAFIGLTPSKPNSETLSGLRKVLRRAFRLKRVKTKATANKRPRLMII
SKQGSAKDIMTTATSLGFDVRVVREPNVTTDVTKYARLVNSADVLVCVHGEGVMSLLYLP
KGAVVIQVIPLGGIEKMERDRVKETSVAMGVKYLECAGEENVRMDLGRIRGTLLEALKLV
RKE*
