# Supplementary material for: Glycosyltransferase Family 61 in Liliopsida (Monocot): The Story of a Gene Family Expansion
Source: Front Plant Sci. 2018 Dec 11;9:1843. doi: 10.3389/fpls.2018.01843 (PMC6297846; doi:10.3389/fpls.2018.01843)
Supplement: DATA S4 — Alignment of GT61-A and -G sequence regions for PAML analyses. [file Data_Sheet_4.fasta]

>Aco010900_Modified_OG-GT61-A1_ANACO
SSRRSDTCEAGDIRVHGASQTVYVYIKPYARKHDPFALDYVKQWSIKPECTVNSSVPALV
FSNGGFTGNLFHDYTDVLVPVFITSYQFRGEVQFLVSSLKSWWVNKFILIFKQLSNYEII
DVRCFDRVIVGPDPSKAPSGYSVVDFVLRDAFGLERKPRLLIISRKNSRTFLNEQRMADM
ASSLGFDVRVGEFARLVNSADVMLGVHGAGLTNMVFLPAGAVLIQVVPYGGLEWLAKATF
KEPSEEMEIHYMEYMIQLDETTLSEQYPPDHPVLKDPYSIWDALKTVYLDKQNVKPHLGR
LKNSLMEALQL
>Aco012682_modified_OG-GT61-A1_ANACO
SSRRSDTCEAGDVRVQGRTQTVYIQIKPYCRKHDAFALSHVKEWTLKPPCTRNHSATAMI
FSNGGFTGNLFHDYTDVLVPVFISSFRYDAEVQFLVSSLKPWWISKYLLIFQQLSKYDII
DVHCFPRAVVGPDAGKTAGGYSAADFLLRRAFGLERRPRLLIISRKNSRTFLNERAMVDM
ATSLGFDVRVGEFARLVNSADVMVGAHGAGLTNMVFLPAGAVLIQIVPFGGLEWLARGTF
QEPAKDMEIHYIEYKIRLDETTLSEQYHTDHPVLKDPFSVWDALKTVYLDKQNLRPHLGR
LKNTLLEALRL
>Aco021830_OG-GT61-A1_ANACO
TSRRSDTCDAGDVRVAGRSKTVHVRIKPYARKHDAVAFRHVSEWALLPACTVNQSVPAFL
FSTGGFTGNLFHDYTDVLVPIFISAYQFRGAVQFLVTDVKPWWIHKFEKILKQLTNFDIV
DVRCFPRLVAGPNASKTPGGYSVVEFMLREAFGLERKPRLLIISRKNTRMFLNERAMVEM
ATSLGFDVRIGEFARLVNSADVMLGVHGAGLTNMVFLPAGAVLIQVVPFGGLEWLTMGTF
GNATKDMEINYMEYKIKLDETTLREQYPKNHPVLKNPCSIWTAIKTAYLDKQNVRPHLGR
LKKTLLQALKL
>LOC105041134_OG-GT61-A1_ELAGV
TSKRSDTCEAGDIRVHGSSRTVFVQAKPYARKNDAVAIANVKEWSLKPECTINHTVPAMI
LSVGGYAGNLFHDFTDVLVPLFISSHQFHGEVQFLISDFKSWWVNKYGLVFKQLSKYEIV
DVRCFPRVVMGPDASRSPTGYSVVDFMLREALGLERRPRLLILSRQNTRRFLNERGMVDM
AMSLGFDVRIGQFARLVNSADVMIGVHGAGLTNMVFLPAGAVIIQVVPMGGLEWLAKETF
RDPAEELELKYFEYKIQADESTLGEQYPKDHPVLTNPYKIWNTLKSVYLDNQNVRPHLGR
LRNTLMEALKH
>LOC105048469_OG-GT61-A1_ELAGV
TSKRSDTCEAGDIRVHGSSRTVFIRMKPYARKNDPVASANVKEWSLKPECTKNHSIPAMI
LSIGGFTGNLFHDFTDVLVPLFISSHQFHGEVQFLMSDFRSWWVNKFILIFRQLSNYEII
DIRCFPRMIMGPDSSRSPMGYSVVDFVLRKAYGLERRPRLLIISRKKTRRFLNEGGMVDM
AMSLGFEVRIGQFARLVNSADVMIGVHGAGLTNMVFLPAGAVVIQVVPMGGLEWLIKETF
QDPAEELQLKYLEYRIQADESTLSEQYPRDHPVLANPSKIWDALKSVYLDNQDVRPHLGR
LRNTLMEALKH
>Ma10_g20110_OG-GT61-A1_MUSAC
TSKRSNVCRAGDARLRGSSRTIFLHIKPYCRKHDGPAMKNIEEWTLKPRCTVHHKVPALV
FSIGGFTGNLFHDFTDVIVPLFISSYQFHGEVQFVVSENKPWWVSKFISILNQLSNYDII
DVRCFPRVIVGLDPSKTATGYCMVEFMLRKAYGLERKPRLLIISRRKTRAFLNERGMADM
AMSLGFDVRVSEFARLVNSADVMIGVHGAGLTNMVFLPAGAVLIQVVPMGGLDWVARDTF
KKPSSDMQLKYMDYHIKADESSLSDQYPKNHPVLKDPDSIWYTTSKIYLENQNVKPHLRR
LRNTLLEALRH
>Ma11_g12060_OG-GT61-A1_MUSAC
TSRRSDVCEAGDLRVRASAQTIFVDMKPYARKHDQPALAHVKEWTIRPSCTENYTVPAVV
FSVGGYTGNLFHDFTDVIVPLFITSTRFHGEVQFVIADAKPWWLSKFSLLLKQLSKYEII
DVRCFPRVIAGLDPAKAPSGYSMTDFMLRRAYGLERKPRLLIISRRSSRVFLNERGMSDM
AMSLGFDVRIADFARLVNSADVMIGVYGAGLTNIVFLPAGAVFIQVVPMGNLEWLARDTF
EKPSPDMQIKYMDYRIQADESTLSDQYQKDHPVFTDPQSIWSELSKVYLENQDVKPHLGR
LRITLLEALKF
>Ma01_g14150_OG-GT61-A1_MUSAC
TSRRSNVCEAGDIRVKGSSQTIFLHIKPYARKHDQAAIAHVKEWTIKPRCTENYTVPAVV
FSIGGFTGNLFHDFTDVLVPLFITSYRFGGEVQFVIADAKSWWLSKFSLILKQLSKYEVI
DVRCFPRVIAGLDPSRTPGGFSVVDFMLRNAYGLERKPRLLIISRKSSRVFLNERGMADM
AMSLGFDVRIAEFARLVNSADVMIGVHGAGLTNMVFLPAGAVFIQVVPMGNLEWLARDTF
QTPSPEMQLKYLDYRIQADESTLSDQYPKDDPVFTDPQSIWHELSRVYLDNQNVKPHLGR
LRLTLLEALKF
>Ma02_g24690_OG-GT61-A1_MUSAC
TSKRSNVCEAGDIRLQGSSHTILLHTKPYCRKHDPPAMKNIKEWTIKPQCTVNYTVPALV
FSIGGFTGNLFHDFTDVIVPLFISSYQFRGEVQFVVADIKPWWVSKFILILKQLSNYDII
DVRCFPRVIVGLDPSKTPTGYSIVDFMLRKAYGLERKPRMLIISRKKTRAFLNERGMTDM
AMSLGFDVRVAEFARLVNSADVMIGVHGAGLTNMVFLPEGAVLIQVVPMGGLDWLARDTF
GQPSPDMQIKYMDYRIQADESTLSDQYPADHPVLKDPYSIWNALSKTYLDNQNVRPHLGR
LRNTLMDALKH
>Ma06_g11080_OG-GT61-A1_MUSAC
TSKRSNVCEAGGIRLQGSSRTIFLHIKPYCRKHDPPAMKKVNEWTMKPRCTAKYTVPALV
FSIGGFTDNLFHDFTDVIVPLFISSYRFHGEVQFVVADFKPPWVSRFILILRQLSNYDII
DVRCFPRVIVGLDPSKTATGYSIVEFMLRKAYGLERKPRLLLISRNKTRVFLNEKGIADM
AASLGFDVRATEFARLVNSADVMIGVHGAGLTNMVFLPAGAVLIQVVPMGAPGWLPRDTF
GQPSRDMQLKYLDYHIEGDESSLTEQYPKDHPVLKDPSSIWYALSEVYLENQNVRPQLDR
LKNTLLEARSL
>LOC103696170_OG-GT61-A1_PHODA
TSKRSDTCDAGDIRVHGSSRTVFVQIKPYARKNDAVAIANVKEWSLKPECTTNHTVPAMI
FSVGGYAGNLFHDFIDVLVPLFISSYQFHGEVHFLISDFKSWWVSKFSLIFKQLSNYEII
DVRCFPRVIMGPDASRTPTGYSIVDFMLREALGLERRPRLLILSRQKTRKFLNERGMADM
AMSLGFDVRIGQFARLVNSADVMIGVHGAGLTNMVFLPAGAVIIQVVPMGGLEWLARETF
QDPAKELELNYFEYKIQADESTLSEQYPKDHPVLTNPYKIWNTLKSVYLDNQNVRPHLGR
LRNTLMEALKH
>LOC103719015_OG-GT61-A1_PHODA
TSKRSETCEAGDIRVHGSSRTVFIHMKPYARKNDPVAIANVKEWSLKPGCTKNHSIPAMI
FSIGGFTGNHFHDFTDVFVPLFISSYQFHGEVQFLISDFRSWWVNKFILIFRQLSNYEII
NVRCFPRVIMGPDSSRSPAGCSIVDFAMRKAFGLERRPRLLIISRKNTRKFMNERGMVDM
ATSLGFDVRIGQFARLVNSADVMLGVHGAGLTNMVFLPAGAVVIQVVPMGGLDWLCRETF
EDPAEELQLKYLEYRIQADESTLVEQYPKDHPVLANPFKIWDTLKSVYLDNQNVRPHLGR
LRNTLMEALKH
>Aco012681_OG-GT61-A2_ANACO
SNFRANVCEMGEIRVHPKSASIVYMIKPYPRKGDEFCLSHVTELTVKPQCTKHHDVPALV
FSISGYTGNLFHDFTDVLVPLFTTANQFNGEVQLVITDMHPWWVIKYQKVLQKLSNYPLI
DVHCFKSVIVGLDSSKAPKNYSMADFFMRRAFSVERKPKLLIISRKRTRMFLNLNEIIGM
AEELGFEVVVNEFARIVNSCDVMMGVHGAGLTNCVFLPPNATLIQIVPWGGLDWIARLDF
GDPANQMGLRYSQYGITPEESSLLEQYPRDHEIFKNPFAFFDYIRRTFMDNQNVRLDVKR
FRKVLVEALDQ
>Aco021831_pseudo_OG-GT61-A2_ANACO
SLPRADVCEIGDVRIHANSSSIIYVIRPYARKGNEHCLQNVRTLVVRPQCTKNHKSTGLI
FAIKGYTGNLFHDFTDVLVPLFTTARQFDRDVQFLMTGIHVWWVNKYRKVLEALTRYPFI
DVHCFSRVIVGLNPLLAPNNYSMVDFFMRSTYSLERKPRLLIIARKRVRKFTNMVEIIRM
AEELGFEVVIDEFAKIVNSCDVMMGVHGAGLTNSVFLPPNAILIQIVPWGGLEWIGNLDF
GDPSRSMGLKYIQYSISIEESSLIEKYPRDHVVFTNPFLIFVEVSKVFLWDQNVKLDVWR
FKGVLVEALNH
>LOC105041135_OG-GT61-A2_ELAGV
SERRGDLCEMGDIRIHQNTSSIISVVRPYSRKGADNDFNKIRELTVKPQCTKNHSIPAIV
FSVSGYTGNLFHDFTDLLVPLFLTARQFNGEVQFMVTDMKQWWVDKYLLVFRKLSNYQLI
NVHCFKHVIVGLDPMKAPYGYSMVDFFMRSTYQLERNPRLLIISRKRTRAIINVRRIVQM
AEELGYKVVVGNFAEMVNSCDVLMGVHGAGLTNMVFLPPQATLIQIVPWGRLEKIAMTDF
GYPAKDMDLNYLQYSISERESSLIRVYPRNHPVFKNPSSFWDLVKTTFMDNQNVKLDLRR
FRDVLWKALES
>LOC105041136_OG-GT61-A2_ELAGV
SHYRVNRCEMGDIRIHRNPSSIISVIRPYPRKGDKIALSRVTEVIVKPQCSINHDVPALV
FSVGGYTGNLFHDFTDVMLPIFLSASQYNGEVQFVITETRPWWMHKYVPVFRKLSRYEII
DVHCFKHAVVGLDPSQDPNGYSMVDFFMRSVYSLERKPRLAIISRQRTRKFTNIPEIVQM
ARDLGYEVVVEEFAEVINSCDVLMGVHGAGLTNLVFLPINATIIQIVPWGGLEGIAMFDF
GHGAKAMKLNYVQYSINVDESTLTEIYPRDHLVFQNPMSFWELLRGTFMDKQNVKLDVNR
FRDVLWKALEH
>LOC105048468_OG-GT61-A2_ELAGV
SHYRVDQCEMGDIRIHRNPSSVISVVRPYPRKGDNVALGHVTEVTVKPECSITHNVPAIV
FSVGGYTGNLFHDFTDVMLPIFLTANQFNGEVQFIITETRPWWMHKYLPVFQKLSQYEII
DVHCFKHVIVGLDPSQDPNGYSMADFFMRSVYSLERKPRLLIISRQTTRRFTNVNEIVQM
AEDLGYEVVVDDFAKIINSCDVLMGVHGAGLTNLVFLPVNATIIQIVPWGGLEGIAMFDF
GNGAKAMKLNYVQYSISVEESTLTEIYPRDDPVFRDPLSFWDFLKDTFMNKQNVKLDINR
FRNVLWKALEH
>Ma10_g20100_OG-GT61-A2_MUSAC
SDPRVDICEMGDIRIPGNSSDVIFVFRPYARKGDEAASSRVRELAVKPECTVNHDVPAIV
FSAGGYTGNLFHDFTDVLIPLFLTSRPFDGEVQFVVSDMNPWWIYKYLLVFKQLSKYPVI
DVHCFSRVIVGLDPARAPNGYSMVDFFIRNTFSLERRPRILIIARKQSRAFVNLSEITRL
AEQLGFEAVINDLARLVNSVDVMVGVHGSGLTSLVFLPPNATIIQVVPWGGLEWISTLDF
GDPAKDMGLNYVQYSISIKESTLRKQYPKNHPVFKDPLSFADVVRSTFMDKQNVKLDTKK
FKNVLWKALEH
>Ma10_g25290_OG-GT61-A2_MUSAC
SDRRADICEMGDIRISGSSSSVVLMVHPYPRKGDEACLKGVRKLAVKPRCTVNHDAPAVV
FSTGGYTGNLFHDYSDVLVPLFLTARPFDGEVKLVVTDSKSWWITKYLPVLQKLSKYPVI
DVHCFKQVTVGLDPKRSPNGYTMIDFFMRSALSSERKPRLLIVGRKQSRVITNTKEIVEM
AEELGFEVVVDEVARTVDSCDVMMGVHGTGLTNSVFLPLNAILIQIVPWGRLELKAMQDY
GNPAKEMGLGYLEYSIAIEESSLKEKYPRDHPVFTDPLSFYHVMRATFMDDQNVKLDARK
FKEVLWKALEH
>Ma02_g16300_OG-GT61-A2_MUSAC
SDERVDICELGDIRIPGNSSSVLFMVHPYPRKGDETCLREVRELTIRPRCTVHHNVSAIV
FSVSGYTGNLFHDFSDLLIPLFVTARQFDGEVQFVVTDFRRWWINKYRLVLQRLSKYPVM
DVHCFKQVIVGLDPARAPNGYTLIDFFIRSTYSLQRKPRLLIIARKKTRAFTNVGEIVAM
AEGLGFEVVVDEFARTVNSCDVMMGVHGAGLTNFVFLPLNATMIQIVPWGGLEWMSMLDF
GYPAMAMGLKYLQHSITIEESTLTEQYPRDHRVFTDPMSFFKVVRSTFMKTQNVKLDVNR
FKGVLWEALEK
>Ma02_g24680_OG-GT61-A2_MUSAC
SDPRVDICEMGDIRIPGNSSDVIFVFRPYARKGDQTAFGRVRELTVKPQCTVSHNVPAVV
FSTGGYTGNLFHDFTDVLIPLFLTARQYDGEVQFVVSDMNPWWVYKYRLLFQKLSKYPPI
DVHCFTKVVVGLDPARAPNGYSMVDFFMRSALSLERRPRILIVARKRSRKFVNLFEIAQL
AEQLGFEVEVNEFAKLVNSVDVMVGVHGAGLTNLVFLPPNATVIQVVPWGGLEWLSMLDF
GDPAKDMKLNYVQYSIDIEESSLTEQYPRDHPVFKDPFSFFHVLRSTFMANQNVKLDINK
FKSVLWKALEH
>Ma04_g30890_OG-GT61-A2_MUSAC
SDQRVDVCEMGDIRIPGNSSSVIFMVHPYPRKGDEACLAGVRELTVKPKCTFHHDVPAIV
FSVGGYTGNLFHDFTDLLVPLFLTARQFDGEVRFVVTDFKRWWIAKYLPVLQRLSKYPVI
DVHCFKQVIVGLDPARAPNGYTMIDFFMRRVFSVGRKPRLLIIARKRSRAFTNVDEIVAA
AEELGYEVVVGEFAQIVNSCDVMMGVHGAGLTNFVFLPLNATVIQIVPWGGLEWIAVLDF
GNPAKEMGLNYVQYSISIEESTLSEQYPKDHPAFTDPMSFFHVVRSTFMKNQNVKLDVSR
FRDVLWKALEH
>Ma07_g11840_OG-GT61-A2_MUSAC
SDRRTDVCEMGDVRIPGNSSSIIFVIHPYPRKGDEACFKGVRELAVEPVCTVNHDAPAIV
FSTGGYAGSLFHDFSDLLVPLFLTARPFDGEVQFVVTDFKNWWITKYLPVLQKLSKYPAI
DVHCFKQVKVGLDPARAPNGYTMLDFLTRSAFSLARKPKLLIIARKQSRAFTNINEIVEM
AEGLGYEVVVEEMAGIVNSCDVMMGVHGSGLTQMVFLPLSATLIQIVPWGGLEGKAMLDF
GNPAKEMGLHYVQYSITIDESSLTEQFPRDHPVFTDPMSFFQVLRSTFMDNQNVKLDVNK
FRDVLWKALEH
>LOC103696188_OG-GT61-A2_PHODA
SERRGDLCIMGDIRIHQNTSSIILVVRPYPRKGADNDFNQIRELTVKIQCTINHSIPAIV
FSVSGYTGNLFHDFTDLLVPLFLTARQFNGEVQFIVTDVKHWWIDKYLPVFRGLSKYQLI
EVHCFKHMIVGLDPTKAPHGYSMVHFFMRSTYELGRKPRLLIISRKQSRAITNVKRIAQM
AEELGYEVVAAEFAQIVNSCDVMMGVHGAGLTNMVFLPPQATVIQIVPWGRLETIARKDF
GDPAKDMKLNYLQYSISAQESTLMKLYPRNHPVFKNPSSFWDLVKTTFMEKQNVKLDLSR
FRDVLWKALEN
>LOC103696198_OG-GT61-A2_PHODA
SHYRVDRCELGDIRIHRNPSSVISVIRPYPRKGDKIALSRVTEVMVKPQCSINHNVPALV
FSVGGYTGNLFHDFTDVMIPIFLTASEFNGEVQFVITETRPWWMKKYLTVFQKLSRYEII
DVHCFKHVAVGLDPAQDPNGYTMVDFFMRSVYSLERKPRLTIISRQRTRKFTNVPEIVRM
AQDLGYEVVVEEFARNINSCDVLMGVHGAGLTNLVFLPMNATIIQIVPWGGLEGIAMFDF
GHGAKAMKLNYVQYSISVEESTLTEIYPRNHPVFKNPTSFWVLLRGTFMDKQNVKLDVNR
FRDVLWKALEH
>LOC103719019_OG-GT61-A2_PHODA
SHYRVDQCEMGDIRIHRNPSSVISVVRPYPRKGDNVALGHVTEVIVKPPCGITHNVPAIV
FSVGGYTGNLFHDFTDVMLPIFLTASQFNGEVQFVITQARSWWMHKYLHVFQKLSRYEII
DVHCFKHATVGLDPSQDPNGHSMVDFFMRSAYSLERKPKLLMISRRQTRRLTNVDEIVQM
AEELGYEVVVDDFAKIINSCDVMMGVHGAGLTNLVFLPENATIIQIVPWGGLEGIAMFDF
GNGAKAMKLNYVQYSISVEESTLTEIYPRDDPVFRDPISFWDQIKETFMSKQNVKLDKSR
FRNVLWKALEH
>Aco012680_OG-GT61-A3_ANACO
PYARPEYCDMGDIRISPKQLTAFFVLRPYARK-DNFLLPGVREVVLKPSCTTTHAVPAVV
FSVAGYTGNFFHDTADVLIPLFLTSAHYKGEVQFFITNYKPWWVHKYQPVLRKLSRYEPI
DVHCFSHATIGLNPTRNPRNYSMVDFFMRAAYGLPRKPRMLIISRGRTRKLLNLREVAAM
AEEMGFRVDVSEFAELVNSCDVLLAVHGAGLTNQVFLPTRAVMVQIVPWGKMDWMATNFY
GQPARDMNLKYVEYYISREESTLIDRYPKDHLVFTNPLAIWKALADIIM-TQDVKLDLWR
FRPTLLETLNL
>Aco021833_partl2_OG-GT61-A3_ANACO
PYARPVFCEMGDVRISPKNSSVFFVIYPYARN-DDYLIPKVREVILKPSCTAIHDVPVVV
FSVSGYTGNFFHDVADVLIPLFMTSRQFGGEVQFVVANYDKRFLRKYEPVLKKLSRYETI
NVHCFRHAFLGLHPTRNPRGYSMPDFFLRGAFSLRRRPRMLVISRTGTRKLTNIRQVAAM
SEELGFEVIISEFAQVVNYCDVLLAVHGAGLANEIFLPPGAVVIQIVPWGKMEWMAENFY
GKPAREMKLKYLEYYIAKEESSLMKKYPRNHIVFRNPMAIWKALSEVIM-AQDVKINLRR
FRPTLLEAIDL
>Aco021835_part1_OG-GT61-A3_ANACO
SNRRIDRCEIGDVRILGRNSSIFLVIKPYPRKTDTNAMSNVKELTLKPQCTDHHDVPAVV
FSVRGYTGNFFHAFTDVFVPLFETSHEFNGEVRFLITEFRAWWINRFLPIFKSLSRYDMI
DVLCFPRAIVGLDPSPSPEGYSMVDFFMRSAYSLKRRPRLLIISRERTRKFANLKDVIHL
AEKMGYEVVVSEFSQVVNSCDVMMGVHGAGLTNIVFLPTNAVLIQIVPWGGLNWIARTYF
DKPSKEMKLNYLEYSISKEESTLIEKYPRDHAVFTDPASIWIPMKEVFLDKQDVKLNLRR
FKPVLKKALAL
>Aco021835_part2_OG-GT61-A3_ANACO
SSSRTDICEIGDVRILGKNSSIFLVIKPYPRKSDKEAMRNVGELTLRPRCTDRHHEPAIV
FSVRGYTKNYFHAFTDVLVPLFETSYDFNREVRFLVTDFRPKWMNRFLPIFKNLSRYDVI
NVLCFPRAIVGLDPSPSPKGYSMVDFFMRRVYSLKRRPRLLIITREETRKFVNTKDIVHL
ATEMGYEVVVSEFSRVVNSCDVMMGVHGAGLTNIVFLPTNAVLIQIVPWGGLNWAARICF
EEPSKEMKLKYLEYSISEEESTVIGQYMRNHSVFKDPGSIWNALKEVFLDKQDVNLDLRR
FKPVLERALEL
>Aco021837_part2_OG-GT61-A3_ANACO
SNSRTDICEIGDVRISGKNSSIFSVIKPYPRKADKQAMSNVKELTLKPQCTDRYDVPAVV
FSVHGFTGNYFHAFTDVFVPLFETAHGFNGEVRFVITDFRARWIHRFLPIFKSLSRYDMI
DVLCFPRAIVGLDASPSPKGYSMVDFFMRGAYSLKRRPRLLIISRERTRKLVNVKDVIRL
AEKLGYQVVVPRFSRVVNSCDVMMGVHGAGLTNIVFLPTNAVLIQIVPWGGLDWVVRTCF
GEPSKEMKLQYLEYSISEEESTLIEQYPRDHAVFTDPASIWVPMKEVFLDKQDVNLNLSR
FKPVLEKALEL
>LOC105041137_OG-GT61-A3_ELAGV
SARRVDVCEMGDVRILGKNSSVIYMVRPYARKTDKAAMAHVREVSLKPRCTVHHTVPAIV
FSIAGYTGNYFHDFTDVLVPLFLTSYQFNGEVQFLVTNFKLWWIHKYLPIFKKLSNYEII
DVHCFKHAIVGLDPSKAPNGYSMVDFFLRSAYSLERKPRLLIIARSRTRRFVNVDKIIRM
AEKLGFEVVVSEFAHIVNSCDVMMGVHGAGLTNLVFLPTNAILIQVVPWGGLDWIATTYF
NKPSKGMNLRYLEYSITEEESTLIDQYPRDHAVFKDPSSIWAGMMEVFLVKQNVRLNVRR
FRPVLIKALKL
>Ma10_g20090_OG-GT61-A3_MUSAC
SNTKSDICEAGDVRIIGKDTRMIYVIKPYARKWDKGSGAKVREVTMKKHCDVNHTVPALV
FAIGGWTGNFFHDFADVLVPLFETSYHFEGEVQFLIANIKPLWINKYHKYFEKLSRYKII
DVHCFKQVTLGLNPSKDPYGYTMADFFTRSAYSLKRKPRILIVTRKATRKFTNVKEIVRM
AKKVGFNAVVTEFSQVVNSCDVMMGVHGSGLTNIVFLPTHSVVIQVVPWGNLDWIAGNYF
RDPSRQMKLHYLEYSINEEETTLSELYPRDHAVFKDPMSLWDTFSRIFLVEQNVKLDVRK
FRSVLEHALQL
>Ma11_g12040_OG-GT61-A3_MUSAC
SEYRTDVCDMGDIRIVGKGSTVMLVVKPYARKGDRTVTRNVRKVKVKPVCSLHHTVPGVL
FASAGYCGNIFHDVADVLLPLFITSSGFDGNVQFLVANNQSWWFYKYHHILQKLSSHELI
NVHCFKHVIVGLDASRSAQGLSMLNFFLRSAYSLERKPRLLFIARGRSRRFVNLDEIVRL
AEQVGFEVVMAEFAGTVNSCDVMVGVHGAGLTNMVFLPTNAVLIQVVPLAKLDWIAANYY
AEPAKGMKLRYLQYEISEEESTLIELYPRDHKVFKDPDSIWKKMGEVYLRKQNVKLNVNR
FRPVLEKALQL
>Ma11_g12050_OG-GT61-A3_MUSAC
SGYRLDTCDIGDVRVIGKNSSVVLVIKPYPRKYDSSAMAKVRPLNLKPRCSINHTVPGIL
FSTGGHCGNCFHDFADVLIPLFQTAIPFRGRVQFIITNHQRWWMNKYRPYLTKLSSYDAI
DVHCFDHVIVGLHP---PNGYSIMDFLTRSAYSLERKPRLLFIARGGTRKFMNLDEIVPM
AEQVGFEVVVSEFAHIVNSCDVMVGVHGAGLTNFLFLPTDAIVIQVVPLGKLDWIATNFY
AEPAMGMGLRYLEYNITVEESTLTELYPRDHPVFANPESIWFKLGNVFLKQQNVKLDVSR
FRSVLVKALEL
>Ma01_g14160_OG-GT61-A3_MUSAC
SDYRLNICDMGDIRISGKNSSVMLVIRPYPRKYDRSAMAKVRPLNLTPECSVNHTVPGIL
FSTGGHCGNCFHDFADVLVPLFQTAGPFHGQVQFIITNQQGWWMHKYRPYLTKLSSYDVI
DVHCFDHVVVGLDPSRAPRGHSIMDFLTRSAYSLARKPRLLFIARGGTRRFVNLDEVVGM
AREVGYEVVATEFAHVVNSCDVMVGVHGAGLTNFLFLPTNAIVIQVVPLGNLDWIATNFY
GDPAMGMNLRYLQYDISVEESTLTELYPRDHRVFQDPESIWLRLGDVYLKQQNVRLNVNR
FRPVLEKALQL
>Ma01_g14170_OG-GT61-A3_MUSAC
SNSKSDICEAGDVRIIGKDTRMVFVIKPYARKWAADSGARVREVTLKTRCSVNHTVPALV
FAIGGWTGNFFHDFADVLVPLFETAYPFGGEVQFLIANMNPPWMDKYRPFFQKLSQYEII
EVRCFKHVTLGLEPSKSPHGYTMFDFFARSVFSLESKPRLMIITRARTRRLVNAEEIVQM
AAEVGYEVVITEFSRIVNSCDVLMGVHGSALTNMIFLPTDAVVIQVVPWGNMDWAAGHHF
RDPSKQMKLKYLEYSINEEETTLSELYPRDHAVFKDPLSLWATYARIFLREQNVRLNVTR
FRPFLERALGL
>Ma01_g14180_OG-GT61-A3_MUSAC
SNRKSDICEAGDVRIIGKDTRMVYVIKPYARKWDPGSGARVREVTLKRRCSVNHTVPAMV
FAVGGWTGNYFHDFVDVLVPLFETAHPFGGEVQFLIANMYPPWMDKYRPFFRKLSRYEII
EVRCFRHVTLGLEPSKSPHGYTMFDFFTRSVFSLERKPRLMIITRAQTRRFMNVEEIVRM
AEEVGYEVVVAEFSRLVNSCDVMMGVHGSALTNMVFLPTNSVVIQVVPWGNLDWIAGHYF
REPSKQMKLNYLEYSINEEETTLTALYPRDHAVFKDPMSLWDTFSRIFLKEQNVKLDVRR
FRPFLEHALHI
>Ma08_g16530_OG-GT61-A3_MUSAC
SNRKSEVCEAGDVRIIGKDTRMVYVIKPYARKWDAGSGARVREVTMKTRCSVNHTVPALV
FAIGGWTGNFFHDFADVLVPLFQTAYPFGGEVQFLVANMKPEWVKKYQLYFRKLSRYEII
EVRCFKHVTLGLEPSKSPHGYSMVDFFTRSAFSLQRKPRLMIIRRARTRKFMNVEEIVQM
AKEVGYDVVVAEFSRVVNSCDVLMGVHGAALTNMVFLPTNAVVIQVVPWGNLDWIAGHYF
RDPSKQMKVNYLEYSISEEETTLSELYPRDHAVFKDPMSLWDTFSRIFLQEQNVRLDVNR
FRPFLERALDI
>Ma06_g11090_OG-GT61-A3_MUSAC
-GYRSDVCDIGDIRIIGKDSSVILVVKPYARKWDHGVMPHIKVVNVRPQCTVGHTVPAIV
FTTAGYVGNYFHAFTDVLVPLFQTARQFDGEVQFVISSCNFWWIRKYKPYFDKLSRYEII
DVHCYKHVIVGLDPSKSPMGYTMSDFFMRRTYSLDRKPRLLIISRSQTRRFVNVNKIVGM
AKKVGFEVVVSEFSRVVNSCDVMLGVHGAGLTNFVFLPPDAVLIQVVPFGRLEWVASTYF
AKPAGKTQLKYLEYTIGEDESTLTELFPRDDPVFRDPKSIWIKMGEIYLTKQNVRLDLKR
FKPVLLEALRL
>Ma09_g00670_OG-GT61-A3_MUSAC
SNRKSDICEAGDVRIMGKDTRMVFVIKPYARKWDAGSGARVREVTLKRRCSVNHTVPAMV
FAIGGWTGNYFHDFVDVLVPLFETAYHFGGEVQFLIANLNRPWMDKYQLFFKKLSRYEII
EIRCFKHVTLGLEPSKSPHGYTMFDFFARGAFSLERKPRLMVITRATTRRFMNVEEIVRM
AEEVGYEVVVTEFSRIVNSCDVLMGVHGSALTNMVFLPTNAVVIQVVPWGNLDWIAGHYF
RDPSDQMKLNYLEYSISEEETTLTELYPREHAVFKDPMSLWDTFSRIFLKEQNVKLDVTR
FRAYLERALRI
>Ma09_g00680_OG-GT61-A3_MUSAC
SDHRSDVCDMGDIRVIGKNSSVMLVIRPYPRKFDDSAMAKVRALDLTPRCTVNHAVPGIL
FSTGGHSGNCFHDFADVLIPLFQTAGPFQGQVQFIIADRQGWWMHKYRPYLMKLSSYDII
DVHCFKHAVVGLDPAGAPEGYSIMDFLTRSAYSLERKPRLLLIARGGTRRFMNLEEVVGM
AEGVGYEVVASEFARVVNSCDVMVGVHGAGLTNFVFLPTDAIVIQVVPLGKLDWIATNFY
AEPAMGMKLRYLQYDISVEESTLKEAYPRDHQVFKDPESIWFKLRDIYLKQQNVELDVNR
FRPVLRRAFEL
>partial_OG-GT61-A3_PHODA
SARRSDVCEMGDVRILGKNSSVIYVIRPYCRKTDKAAMAEVREVSVKPRCTVNHTVPAIV
FSIAGYTGNYFHAFTDVVVPLFLTSYQYNGEVQLVVTNFKVWWIYKYLPILKKLSRYEII
DVHCCKHAIVGLDPSKAPNGYSMVDFFMRSAYSLERKPRLLIIARSRTRKFMNLDKIIRM
AEKLGFEVVVSEFAHVVNSCDVMMGVHGAGLTNLVFLPTNAILIQIIPWGRLDWIANTYF
KYPSKEMKLRYLDYNITEEESTLIDQYPRDHAVFKDPSSIWNGMMEIYLVKQNVKLNIRR
FRPVLIKALKL
>Aco012671_OG-GT61-A4_ANACO
SNP--DFCDMGDARILGSHSTVLYVTRVRTSK----HLNRLGFVTIKPPCTVRHDVPAVV
FELSVLTGNIWHDFNNVIIRLYLTSRRFNGEVQFLITNLKPWFVKKYSVILKKLSRYEII
DIHCYPRALIGLLPNLPPKGYTMLDFFIREAYSLPKKPRLMLINRGETRRLLNIKEVAKS
AEELGFEVVVVEIAKAVDSFDALMGVHGAGLTNMIFLRTNAAMIQVVPYGKLEPIAERCF
GWPAREMKLRDVEYTISLEESTLLERLGRDHPAIKDPDSILQKVREFYKLNQDVKLNVTR
FAPTLLKALEL
>Aco012673_OG-GT61-A4_ANACO
TNRRCDVCDMGDARILGSNSTVLYVIRVQSRK----HLPWIKSVTIKPPCTVRHNVPAVV
FALGGLIGNTWHDFSDVIVPLYLTSRRFDGEVQFIITDLKPWWVEKYNVILKKLSRYEII
DIRCYPRALVGLLPGSPPEGYTMLDFFIREAYSLPKKPRLMLINRWQRRRWMNVDEVAKS
VEELGFEVVVVEFAKVVDSCDGLMGVHGAGLTNIIFLRTNATLIQVVPYGKLESMVEGFI
GWAAREMKLRYFEYTISVEESSLLEKYGRDDPVIQDPDVVWRAVGQIYMHDQDVKLNVTR
FAPTLLKALEL
>Aco012675_OG-GT61-A4_ANACO
SNP--DFCDIGDTRILGSNSTVFYVTRVRTHK----HLKLIEFVTIKPPCTVRHDVPAVV
FELSVQIGNIWHDFNNVIIPLYLTSRRFNGEVQFLITNLKPWFLKKYSVILKKLSRYEII
DIRCYPRALVGLLPNLPPKGYTMLDFFIREAYSLPKKPRLMLINRGETRRLLNIEEVVKS
AEELGFEVVVVEIAKVVDSFDALMGVHGAGLANIVFLRTNAAMIQVVPYGKLEPIAESCY
GWPAREMKLRDVEYTISLEESTLLERLGRDHPAIKDPDSILKKVREFYKLNQDVKLNVTR
FAPTLLKALEL
>Aco012676_OG-GT61-A4_ANACO
SNPRCDVCDVGDARILGSHSTVLYVIRVQSRK----YLPWIKFVTIKPPCTVRHDVPAVV
FALGGLIGNVWHDFSDVIVPLYLTSRRFNGEVQFLITDLRPWWVEKYSVILKKLSRYEII
DFRCYPRALVGLLPDLPPEGYTMLDFFIREAYSLPKKPRLMLINRGKTRRLLNVEEVAKS
AEELGFEVMVIEFAKAVDSCDALMGVHGAGLTNIVFLRTNATLIQVVPYGKLESMAEGFY
SWPAREMKLRDVEYSIGAEETTLLEKFGRDHPVIKDPDSIWQKVAEFYMFNQDVKLNVTR
FAPTLLKALEL
>Aco012677_modified_OG-GT61-A4_ANACO
TNPRCDVCDMGDARILGSNSTVLYVIRVQSRK----YLSWIKSVTIKPPCTVRHNVPAVV
FALGGLIGNTWHDFSDVIVPLYLTSRQFNGEVQFVITDLAPWWVKKYSVILKKLSRYEII
DIRCYPRAVVGLLPDSPPEGYTMLDFFMREAYSLPKKPRLMLINRGKTRRWMNVEEIAKS
VEELGFEAVVVEFAKVVDSCDGVMGVHGAGLTNIVFLRTNATLLQVVPYGKLEFMAEGFF
GWAAREMKLRYFEYTISAEESSLLEKYGRDHPVIKDPDSIWQPVGEIYMFNQDVKLNVAR
FAPTLLKALAL
>Aco012679_OG-GT61-A4_ANACO
SDAKFDFCEMGDVRVIGSASTVLHVIRPYSRK----YMQDIKEVTVKPPCSVKERIPAVV
FALGGLTGNYWHDFTDIIIPLFVTSRQFSGEVQFLITNIQPWWIGKYTTIFKKLSRYEFI
DIRCYPHVIVGIDPARAPNGYSIVDFFMRLTYSLERKPRLLIIARGLSRRFTNVPEIVGS
AERLGFEVVVADFARIVNSCDVLMGVHGAGLTNCVFLPTNAVMIQVVPYGKLEHMAKMDF
GDPAIDMKLKYLEYSISAEESTLMDMFGKDHPIIKDPIAIWEKVGEFYLGKQDIRLDTRR
FEPTLLKALEL
>Aco021833_part1_OG-GT61-A4_ANACO
ADPRSDVCDMGDIRTHGISSSILFVIKPYSRK----FMNGIKEVSVKPACSVRQSIPAVV
FYLGGLTGNYWHDFTDVIIPLFIEARQFDGEVQFLITNIQGWWIGKYHMILKQLSRYDII
DIRCYPRMIVGIEPSRAPNGLSMVDFFMRIAYSLDRKPRLLLIARGLSRRFTNVEEIVKS
AERLGFEVEVVDFAKVVNSCDVMVGVHGAGLTNCVFLPTNAVMIQVVPYGKLEHMAKIDF
GEPAIDMQLKYVEYSISAEESTLMDMFGKDHPIIKDPMAIWEKVGEFYLGKQDIKLDVNR
FAPTLLKAIDL
>Aco021837_part1_OG-GT61-A4_ANACO
ADRRSDVCEMGDVRIHGNFSSIYFIVKPYTRKHDRNLMERIRELTIAPTCTVNHSIPAVV
FATEGITGNFYHAFTDLLIPLFITSRQFDGEVQFLISQMLIRWVHKYERILKKLSNYEVI
DVHCYPHAIVGLEPSRAPNNYSMVDFFMRTAYALDRKPRLLIIARNRTRQLVNIDEVARM
ADGLGFEVVLEEFAQIVNSCDVMMGVHGAGLTNSIFLPTNGVLIQVVPFGMLEAASMVDF
GIPAGDMKLKYLQYSISEEESTLIELYPRDHPVLRDPKSLWSVLSKIYLRQQNVRLNVTR
FRPVLVEAMGL
>Aco021838_OG-GT61-A4_ANACO
AEPRSDVCEMGDVRIHGNFSSIYFIVKPYARKHDRTLMERIRELTIAPTCTVNHSIPAVV
FATEGYTGNFYHDFTDVLIPLFITSRQFDGEVQFLISQMHIWWVHKYERIFKKLSNYEVI
DVHCYPHAIVGLEPSRAPNNYSMVDFFMRTAYALDRKPRLLIIARNRTRQLVNADEVARM
ADGLGFEVVIEEFAQIVNSCDVMMGVHGAGLTNSIFLPTNGVLIQVVPFGMLEGASMADF
GIPAGDMKLKYLQYSISEEESTLIELYPRDHPVLKDPKSLWSVLSKIYLRQQNVRLNVTR
FRPVLVEAMGL
>Aco031505_OG-GT61-A4_ANACO
SNP--DFCDIGDTRILGSNSTVFYVTRVRTHK----HLKLIEFVTIKPPCTVRHDVPAVV
FELSVQIGNIWHDFNNVIIPLYLTSRRFNGEVQFLITNLKPWFLKKYSVILKKLSRYEII
DIRCYPRALVGLLPNLPPKGYTMLDFFIREAYSLPKKPRLMLINRGETRRLLNIEEVVKS
AEELGFEVVVVEIAKVVDSFDALMGVHGAGLTNIVFLRTNAAMIQVVPYGKLEPIAESCY
GWPAREMKLRDVEYTISLEESTLLERLGRDHPAIKDPDSILKKVREFYKLNQDVKLNVTR
FAPTLLKALEL
>LOC105041138_OG-GT61-A4_ELAGV
SDPRSDVCESGDVRIHGKSSTVMFVIKAYARKGDRTIMAEIEELSVKPQCTVHHSIPAIV
FFNGGYNGNYYHDFNDVLIPLFITARQFDGEVQFLIKHMQLWWINKYGLILNKLSRYELI
DVHCYQHAIVGLDPSRAPNGYSMADFFLRSAYSLKRKPRLLVISRGLTRKFANLEEIVQK
ATELGYEVVVAEHAQIVNSCDVMMGVHGAGLTNLIFLPTNAVVIQIVPYGGFEGIAKIDY
GDPSKDRKLRYLEYSITAEESTLIDLYPKDDPVIRDPMSLWTVIGEIYLYKQNVRLDMER
FRSVLLKALEL
>LOC105041139_OG-GT61-A4_ELAGV
SGPRSDVCKMGDVRIHGKSSSVVFVVKPYTRKSHKPAMQKIREVSVKPRCTLNHSIPAVI
FAIGGFTGNLYHDFADVLLPLFITSRQFNGEAQLFISNIQLEWVHKYRHILKRLGRYEII
DVRCYPHAIVGLDPLRDPDGYSIVDFFLRGAYSLDRKPRLVIIDRHRTRRLTNVGEIVKM
AEGLGYEVLRAEFARIINSCDVMMGVHGAGLTNMIFLPRNAVFIQVVPWGGLEWVANYDY
GDPARNMKLQYMEYGMSLEESTLIDLYPRDHPVIKDPPSIWNAMYKVYMIEQSVKLDLRR
FRPVLLKALEL
>LOC105041140_OG-GT61-A4_ELAGV
SSRRSDVCKMGDVRIHGKSSSVVFVLKTYARKFDKTAMKRIREVSVKPRCTLNHSIPAVV
FAVGGYTGNVYHDYSDALIPLFVTSRQFNGDAQLLITNTQLWWVHKYRHILKSLSRYEII
DVRCYPHAIVGLDPSRAPNGYSMVDFFLRGAYSLDRKPRLVIIDRLRTRRLINIKEIVKM
AGELGYEVLRAEFAHLINSCDVMMGVHGAGLTNLVLLPTNAVFIQVVPWGRLESIANYDF
GDPARNMKLQYLEYGISEEESTLINLYPRDHPVFKDPMSIWNAMAKVYLVEQSVKLDLRR
FRPVLLKALEL
>LOC105041141_OG-GT61-A4_ELAGV
SSPRSDVCKMGDVRIHGKSSSVVFVVKPYTRKSHKTAMKKIREVSVKPRCTLNHSIPAVV
FAIGGYTGNLYHDFADVLLPLFITSRQFNGEAQLLITNSQLGWVHKYRHILKRLGRYEII
DVRCYPHAIVGLDPLRDPNGYSILDFFLSGVYSLDRKPRLAIIDRHRTRRLINIEEIVKM
AEELGYEVLRAEFARIINSCDVMMGVHGAGLTNMIFLPRNAVFIQVVPWGGLEWVAKYDY
GDPAKNMKLQYMEYGTSKEESTLIDLYPRDHPVLKDPTSFWNAMAKVYMVEQSVKLDLRR
FRTVLLKALEL
>LOC105041142_OG-GT61-A4_ELAGV
SSRRSDICKMGDVRIHGKSSSVVFVLKTYARKFDKTAMKEIREVSVKPRCTLNHSIPAVV
FAVGGYTGNMYHGFSDALIPLFITSRQFNGDVQLLITNTHLWWVHKYRHILKSLSRYETI
DVRCYPHAIVGLDPSRAPNGYSMVDFFLRSAYSLDRKPRLVIIDRYRTRRLVNIQEIVKM
AEDLGYEVLRAEFAHLINSCDVMMGVHGAGLTNLVFLPMNAVLIQVVPWGRLESVAKYDF
GDPARNMKLHYLEYSISEEESTLIDLYPRDHPVFKDPMSLWRAMGKVYLVEQNVKLDLRR
FRPVLLKALEL
>LOC105041144_OG-GT61-A4_ELAGV
SGRRSDVCKMGDVRIHGKSSSVVLVLRPYTRKSHKIVMKKIREVSVKPRCTLNHSIPAVV
FAVGGYTGNIYHDYTDALVPLFITSRQFNGGVQLLITNTQLWWVHKYRHVLKSLSRYEII
DVRCYPHAIVGLDPSRAPNGYSMVDFFLRGAYSLDRKPRLVIIDRHRTRRLTNTEEIVKM
AEELGYEVLRAEFARLINSCDVMMGVHGAGLTNLVFLPTNAVIIQVVPWGRLEGIAKCDF
GDPARNMKLQYLEYSIGEEESTLIDLYPRDHPVFKDPMSVWTAMGKVYLVEQNVKLDLPR
FRPVLLKALEL
>LOC105041145_OG-GT61-A4_ELAGV
SSPRSDFCKMGDVRIHGRSSSVVFVLKTYPRKFDKTIMEKIREVSVKPRCTLSYSIPAIV
FSVGGYTGNIYHAFSDALIPLFITSRQFNGEVQLLVTNTQHWWEHKYRHVLKKLTRYEII
DVRCYPHVIVGLDPSRAPNGYSMVDFFLRSGYSLDRKPRLVIIDRHLTRRLTNVQEIVKM
AKKLGFEVLRAEFARIINSCDVMIGVHGAGLTNMFFLPMNAVFIQIVPWGRLEGIAKYDY
GDPARNMKLQYMEYSITEEESTLIDMYPRDHPVFKDPMSFWIAMGKVYLVEQNVKLNLRR
FRPVLLKALKL
>Ma01_g14190_OG-GT61-A4_MUSAC
SNPRTEFCEMGDVRIHGKPSSVVFVIMPYVRK----QMENIEKVSVRPSCTINQTVPAIV
FTLGGFIGNYYHDFTDTLLPLFMTARQFDGEVQFLVTNVQMWWFGKYQQIIKRLTRYEFV
DVLCHPHVMVGLDPARAPNGYSMTDFFVRSAYSLERKPKLLLVTRKGSRRFTNVPEIVAM
AKGLNYEVVDEDFVGMVNSCDVIMGVHGAGLTNFVFLPMNAVLVQIVPCCELEAMATHTF
GFPSMAARLHYLEYNITVDESTLLQLYPRDHAVFTDPQSIWMDMEKIYLRKQDVKLDVNR
FRPVLQKAMDL
>Ma03_g01160_OG-GT61-A4_MUSAC
SNYRTDVCEMGDVRVHGKSSSVVLVIKPYARKFDKAAMEHIGEVSVRPRCTVNHSVAAIV
FAIGGYSGNYYHDFTDVLIPLFITSRQFDGEVQFLIATQKFWWIGKYKPVLRQLSRHEII
FVRCFRHVVVGLDPARAPNGYSMVDFLMRSAYSLERKPRLLLISRNGTRRFVNFEEIVRA
AEKLDYEVVVAEFTRVVNSCDVMVGVHGAGLTNFVFLPTNAVIIQIVPYGNLQNISRSCF
KDSTEDAQLHYLEYCIGVEESSLTEQYPRDHPVFRDPKSIWKKMADVYLDHQDVKLDMER
FKPLLLKARHL
>Ma03_g21790_OG-GT61-A4_MUSAC
SNPRTDVCDMGDVRIHGKSASVVLVIKPYARKFDKAAMAHVHEVSVRPACSTNHSDPAIV
FALGGYTGNYYHDFTDVLIPLFITSRRFDGEVQFVIETTNLWWISKYEQILRSLSRHEII
FVHCYRRVVVGLDPTRAPNGYSMVDFLMRVAYSLERKPRLLLISRQGSRRFTNLGEIVRT
AEELDLEVVVTEIARVVNSCDVMMGVHGAGLTNFVFLPTNAVVIQIVPFGKLEDISRACF
GYPSQDAGLHYLEYSVSEEESSLTELYPRDHAVFRDPKSIWIKMGEVYLDKQNVKLDVDR
FRPLLLKARQL
>Ma09_g00660_OG-GT61-A4_MUSAC
SDPRTEFCEMGDVRIHGKSSSVVFVIVPYVRK----QMGNVEKVSVRPECTINRSVPAIV
FALGGFTGNYYHDFTDVLLPLFLTARQFDGEVQFLITNIQVWWLHKYDPIIKRLTRYEFV
DVLCHPHVMVGLQPTRAPNGYSMLDFFLRSAYSLQKKPRLLLVARNGTRRFTNVPEIVQM
AEGLNYEVVRADFAGVVNSCDVIMGVHGAGLTNLVFLPTNAVLIQIVPCCELEGMATHTF
GFPSMGAGLNYLEYNISVEESTLSEKYPREHPVFTDPQSLWFKMGKIYLVKQNVKLDVNR
FRPFLVRAMDL
>Ma08_g16780_OG-GT61-A4_MUSAC
SNPRTDVCELGDVRIHGKSSSVVLVIKPYARKFDKAAMAHIQQMSVRPRCTTNHSVPAVV
FAIGGYSGNYYHDFTDVLVPLFITSRRFDGEVQLVIGTTKLWWISKYEPILRKLSRYEIV
YVHCYPHAIVGLDPARAPNGYSMVDFFMRSTYSLGRKPRLLLIPRQGTRRFTNFREIVGV
VEESGFEVVVAEVARVVNSCDVMMGVHGAGLTNFVFLPTGAVIIQVVPFGNLENISRSCF
GYSSEDAKLHYLEYSIREEESSLIEQYPRDHPVFKDPKSIWNKMGEVYLDKQNVKLDVNR
FRPLLLKARQL
>LOC103696210_OG-GT61-A4_PHODA
SSARSDICRMGDVRIHGKSSSVVFVLRTYARKFDKTIMEKIRVVSVKPRCTLHHSVPAIV
FAVGGYTGNVYHDFNDALIPLFITSRQFNGEVQLLITNTQLWWVHKYRHILQKLTRYEII
DVRCYPHAIVGLDPSRAPNGYSMVDFFVSSAYSLDRKPRLAIIDRHRTRRLTNVEEVVKM
AEELGYEVLRAEFAHIINSCDVMMGVHGAGLTNMLFLPMGAVFIQVVPWGRLEKIARYDY
GDPAGNMKLQYMEYSISEKESTLIDLYPRDHPVFKDPMSFWLAMGKVYLVEQNVKLDLRR
FRPVLLKALEL
>LOC103696231_OG-GT61-A4_PHODA
SEQRSDVCEAGDVRIHGKSSSVVFVIKAYARKGDRSLMANIKEVSVKPRCTVYHNVPGIV
FFNGGYNGNYYHDFNDVLIPLFITSRQFDGEVQLLINHMHLWWVNKYRLILNKLSRYEII
DVHCYPHAIVGLDPSRAPNGYSMSDFFLRSAYSLKKKPRLLVISRGLTRRFANLEEIVQK
ATELGYEVVVAEFSQIVNSCDVMMGVHGAGLTNLIFLPTNAVLIQIVPFGGLEAIAKIDY
GDPSKDRKLKYLEYSISEEESTLIDLYPKDHPVFKDPMSVWTAMGEIYLYKQNVKLDMER
FKPVLLKALEL
>Aco010901_OG-GT61-A5_ANACO
SGIRSNICEMGDIKIHGNLSSIIFIMKPHARKQDKYALSHVKELSVKPKCTMKHNIPAIV
FSTGGYMGNMFHDFTDVLIPLFITTHRFNGEVQFLVSDYRPWWILKYQPLLKQLSRYETI
DVHCFNEVIVGLNPSRTPNGYSMVDFLIRRSFTLQRKPRLLIISRRRTRSFMNINEVVQM
ASELNYEVLVEEFSQVVNSCDVLMGVHGAGLTNLVFLPTNAVVIQVVPLGGLESIAYEDF
GVPSIDMKLRYLQYSISEAESSLIEQYPRDHPVFKDPATIWLALRSTYLINQNVKLDVGR
FRGVLLEALDL
>LOC105041557_OG-GT61-A5_ELAGV
SSQRSDVCEMGDIRIHGNSFSILLLIKPHARKHDKFILSHVAEMSVKPACAVNHTIPAII
FSTGGYMGNPFHDFTDVLIPLFITSRQYNGEVQFLISEIVPNWITKYQPILKQLSHYEII
DVRCYPHAIVGLDPLKAPNGRTMVDFFMRTSFALERKPRLLIISRKWTRSFTNAQEIVQM
AEGLSFEVVVAEFAQLVNSCDVMMGVHGAGLTNLVFLPTNATVIQVVPLGGLEGIAWADF
GVPSLDMKLRYLQYAISEEESTLIEQYPRDHAVFKDPTSIWLALRSIYLVKQNVKLDVVR
FKGVLLQALDF
>Ma01_g14200_OG-GT61-A5_MUSAC
SDRRADICDMGDIRIHANSSSIFFIVKPHPRKGDLAALSRVTEMSVGPKCDIKSSVPAII
FATGGYMGNFFHETTDLIIPLYITSHKFNGEVQFLISDMLPWWITKYELLLKKLSHYEII
DVRCYPRVIVGIDPARSG-GVTMFDFFIRSTYSLKKKPRLLIISRKRTRKFTNVDEIARM
AEWEGFEPVVSEFAHTVNSCDAMLGVHGAGLTNLIFLPTNAVVIQVVPLGGLETFCWADY
GVPTLEMKMRYLQYSISITESSLVGRYGITDPVVTNPKVVWRNWTSIYFFNQDVKLDVGR
FRSVLTHALEL
>Ma02_g09010_OG-GT61-A5_MUSAC
ADARSVVCELGDIRIHGNSSSILFAMKPHPRKDDPNALSRVTQISVTPRCAVSGSTPAIV
FSTGGYMGNPFHDFTDVLIPLFITSFQFDGEVRFLVGDIAPWWIQKYEPILTGLSRHDII
DVRCFPHVIVGLDPSRTQNGLSMLDFFVRRSFALRRKPRLLIIARRATRVLENVDQVARA
ARGLGFEVVVAEFARLVNSCDGMMGVHGAGLANFVFLPMNTTLIQVVPLGQLDELARVDF
GTPAEDMEMKYLQYGISEEESTLIERYPRDHTVFKDPTAIWTARRSVYLLNQNVKIDVVR
FRDVLIQALEF
>Ma02_g16310_OG-GT61-A5_MUSAC
SDRRNDYCEMGDIRIHGNSSSILFVLKPHPRKGDARAMARVTEMSVKPKCAIRSTVPAIV
FSTGGYMGNFFHDFTDILIPIFTTSQQFNGEVQFLISEILPIWNDKYQKLLKPLTNYEII
DVRCYPRVIVGLEPSRSPYGLSMVDFHVRKSFALERKPRILIIARKWTRIFANVDEIVRK
AEEMGFEAVVAEFARIVNSCDVMLGVHGAGLTNLVFLPTNAVVIQVIPLGGLEGISWIDF
GLATISMKMHYLQYMISLEESTLTEQFSRGDPVLSDQKEAWDRMIELYFFKQGVKLDTQR
FSSTLLHALEL
>Ma04_g30880_OG-GT61-A5_MUSAC
SNRRNDYCEMGDIRIHGNSSSIFFVLKPHPRKGDARAMARVTEVSVKPKCAVHSSVPAIV
FSTGGYMGNFFHDFTDILITIFTTSQQFNGEVQFLISEILPWWNEKYQKILKSLTNYEII
DVRCYPHVIVGLDPSKSPYGLTMVDFFIRKSFALERKPRILIIARKWTRRFANVDEIVRN
AEEMGFEAVVAEFAHIVNSCDVMLGVHGAGLTNLVFLPTNAVVIQVVPLGGLEGISWIDF
GLATISMKMHYMQYTISLDESTLTEQFARGDPVLSDQKEAWDRMIDLYFAKQGVKLDMGR
FSSTLLHALEL
>Ma07_g11830_OG-GT61-A5_MUSAC
TQRRADICDMGDIRVHGNSSSVLFVIQPHPRKGDHAALATVTEVTVRPKCTTKSRVPAVI
FSNGGYMFNFFHDISDALIPLYITSHRFDGEVQFLIRDMLPWWVEKFQPLLKGLSRYDII
DVRCYSHVIVGIDPTKSG-GLTMLDYYLRKSLGLKRKPRVLIVNRKGTRRFTNVDEIARM
VEMSGFQAVVSEFAQVVNSCDVLLGLHGAGMTNLIFLPTNGILIQIVPLGRMEDVCWINY
GAPAVRVKLHYLQYSIRAPESNLIDQFPKDDPVILDPKAVWVSL---YMHRQTVKLDVER
FRSVLWHAREI
>Ma09_g00650_OG-GT61-A5_MUSAC
SDRRADICDMGDVRVRATSSSVFFVIKPHPRKGDHAALSRLTELSVGPKCDVKSSVPAII
FATGGYMGNFFHETTDLVVPLYITSHKFDGEVQFLISDMLPWWIAKYEQLLKKLSRYEII
DVRCYPRVIVGIDPARSG-GVTMFDFFIRSAYSLERKPRLVIIARKSTRKFSNVDEIARM
AEWQGFEPVIAEFARVVNSCDAMMGVHGAGLTNLIFLPTNAVVIQVVPLGGLETYCWSDY
GVPALEMKMRYLQYSISVTESSLVDRYGITDPAITNPQAIWRNWTSIYFFNQDVRLDVSR
FSSILVHARQL
>LOC103697726_OG-GT61-A5_PHODA
SSRRSDVCEMGDIRIHRNSSSIFLLIKPHARKHDGFILSRVGEMSVKPACAVNHTVPAII
FSTGGYMGNPFHDFTDVLIPLFITSSQYHGEVQFLISEIVPNWITKYQPILKQLSHYEII
DVRCYPHAIVGLDPLKAPNGQTMIDFFMRSSFAVERKPRLLIISRKRTRSFTNVKEIVEM
AEGLGFEVVVAEFAQLVNSCDVMMGVHGAGLTNLVFLPTNAVVIQVVPLGGLEKIARADF
GVPSLDMKLRYLQYTISEEESTLIQQYPRDHAVFKDPASIWLALRAIYLVKQNVKLDVVR
FKGVLLQALDF
>Aco012670_OG-GT61-A6_ANACO
SQQRSDTCYAGDIRIVGVWSIIFAAIRPYARKWEQNTMDSIKELTIIPVCTSRHEVPAIV
FSTGGFVGNLFHDFTDILIPLYITSREYNGDVRFLVTNFNWQWIMKYQPMLLQLSKYPII
DVHCFPFVHVGLDSSISPNNYSMSDFFLRQCFSLKRKPRLLMLLRRGSRSLMNEKEVVSM
AKSVGFRVVAARFARVVNSCDAMMGVHGAGLTNMVFLPDGAAAVQVVPWGELKWACRHDF
GEPTAGMGIRYVEYEIAKEESSLIYRYPRDHAVFTDPISIWNALWSVFLHEQSVMLDVGR
FRGVLQEVYQS
>Aco023932_OG-GT61-A6_ANACO
SQRRSDTCVVGDVRVLGRASTIILAVRPYARKWEQPIMEKIKELTLKPKCVVNHDVPAII
FSTGGFLGNFFHDFTDVLIPLFITSRQYNGDVRFLVTNFNSRWIKKYQPLLLRLSRFPII
NTHCFPKAHVGLNSSISPNGYSMTEFLLRTCYSLSRRPRLLIVFRKGSRTFMNKKEVILM
ARGLGYKVVLAGFARIVNSCDVMMGVHGAGLANMMFLPDNATLIQIVPWGRLGYACRHDF
GNPAPDMGLRYLEYEIREEESSLIYQYPRDHPVFSDPLSIWNALWSIFLNQQNIKLDVRR
FRGVLQEALKS
>LOC105041147_OG-GT61-A6_ELAGV
SGQRSDTCIMGDVKVLGKSSTIILVIRPYARKWEAPVMAGITEITLKPHCAVNHSIPAVV
FSTGGFLGNLFHDFNDVLIPLFVTSRQYNGEVQFLVTNFNSQWINKYQPILRHLSNYQVI
NVHCFPYAHVGLDPSKTPNGYSMADFFLRACFSLKRKPRLLILLRKGSRSFTNEREVIAM
ARRVGYKAITAGFAQIVNSCDVMMGVHGAGLTNMVFLPRNATLIQIIPWGQLTWACRHDY
GEPVPDMGIRYLEYEIGEGESSLIAQYPKDHAVFKDPLSIFNAIWSVFLNKQKVKLDVNR
FRGVLLEVFQS
>Ma01_g16460_OG-GT61-A6_MUSAC
SERRSDTCVMGDVRVLGYSSSIILSIRPYARKWESPLMEIIRELTLKPQCAVHHTVPAIV
FSTGGFLGNFFHDFTDVLIPLFTTARQYRGEAQFLVTNFNYGWIKKYEQILRRLSHYQII
DVHCFRHVHVGLDPAKSPNGYSMADFFLRSCFSLKRKPRLLMINRKGPRSFTNRREVASL
ARSLGYKVVVAGFARVVNSCDVMMGVHGAGLTNMLFLPTDAALVQVIPWGGLKYACGHDF
GEPAPDMGLRYLEYEIKEGESSLMRQYPRSHPVFTDPLSIWNVLWSVFLNKQSVRLDVRR
FKGVLQEAMNA
>Ma02_g16320_OG-GT61-A6_MUSAC
TAPRSDICSMGDVRVLGRSSIIMLAIRPYPRKWEST-MELIKELTVTPRCMINHGVPAVF
FSTGGFVGNYFHDFTDVIIPLFMMARRFNGEVQLVVTDFNYQFMAKYQQILRHLSHYPAI
NVHCFPHAHVGLDASKSPNGISMSDFFLRKCFSLKRKPRLLLILRRGSRSFVNERQVMRM
VKGLGFKLITAGFAQMVNSVDVLMGIHGAGLTNMVFLPSNATLVQIIPCCDLAKGCRYIF
EEPAPDMGIRYVEYEIRVEESSLIEKYPRDDVLFRDPLSIFNAFWNIFLNQQKVKLDVRR
FRSILSGVLRS
>Ma04_g30870_OG-GT61-A6_MUSAC
TAPRSDMCWMGDVRVLGKSSLVMLAIRPYPRKWEST-MELIKELTVTPRCMVNHSVPAVF
FSTGGFVGNYFHDFTDVIIPLFMTSRRFNGEVRLVVTDFNHQFMDKYQQILKQLSHYPAI
NVHCFPHAHLGLDSSKSPDGISMSDFFLRKSFSLRRKPRLLLILRKGSRSFVNEREVMRM
VKGLGFKLITAGFAQVVNSVDVLMGIHGAGLANMVFLPSNATVVQIIPCCGLADGSRYIF
GEPAPDMGVRYVEYEIRVEESSLAEQYPRDHEVFRNPISIFNEFWNIFLNKQKVKLDVPR
FRSTLSQVLQS
>Ma07_g11810_OG-GT61-A6_MUSAC
TSDRSDTCWMGDIRVLGRSSTIMLAIKPYTRKWEST-MEFIKELTVTPLCTVNHSVPAVF
FSTGGFVGNYFHDFTDVIVPLFMTVRRFDGEVQFVITDLNNQFFDKYQPILRRLSHYPAI
DVHCFPHAQVGLDASRSPNRISMNDFFLRTCFSLERKPRLLLILRKGSRSFVNEREVIGM
VEGLGFELITAGFAQTVNSVDVLIGVHGAGLTNMVFLPTNATLIQIVPCCNLKVGCRYIF
ADPAPDMGIRYVDYVIADEESSLIEQYPRDHAVFSDPLSIFYPFWDIFLNQQKVKIDVRR
FRSVLSEVLHS
>Ma08_g03850_OG-GT61-A6_MUSAC
SQRRSDTCTLGDVRVLG--SSVLLVIKPYARKWETPVMELIRELPIRPNCTARHAVPAVV
FSTGGFSGNFFHDFSDVLIPLFITSRRYHGEVQFLVTNFNPRWINRYEAILKRLSNYEVV
DVRCFRNAHVGLDPAKAPNNYSMADFLLRSCFSLRRKPRLLLMLRKGSRSLTNKRAVVSV
ARRLGYRVVVAGFAAVVNSCDVMVGVHGAGLTNMIFLPANATLIQIIPWGGLRYACNHDY
GDPTAAMGIRYSEYEVRQEESSLVKQYPRDHPVFTDPQSIWNALWAVFLDRQSIKLDVRR
FRGVLQETIRS
>LOC103696248_OG-GT61-A6_PHODA
SGQRSDTCIMGDVKVLGKSSTIILVIRPYARKWEASLMALITEITLKPHCAVNHSIPAVV
FSTGGFLGNLFHDFIDVLIPLFITSRQYNGEVQFLATNFNSQWINKYQPILRHLSHYQVI
NVHCFPYAHVGLDPSKTPNGYSMADFFLRSCFSLKRKPRLLILLRKGSRSFINAREVIAT
ARRVGYKVITAGFSQIVNSCDVMMGVHGAGLANMVFLPSNATLIQIIPWGQLTWACRHDY
GEPAPDMGIRYLEYEIGEEESSLIAQYPRDHAVFKDPLSIFTAIWSVFLNKQKVKLDVHR
FRRVLLGVFQS
>LOC105049280_OG-GT61-A?_ELAGV
SGPRSIVCEMGDVRIHGNSSSVMWIIKPYARKGDSTALCSVRELSLRPHCTFNHSIPAII
FSTGGYAGNMFHDFSDMLIPLFLTSHQYHGEVRFLITNMKPWWIKKYQQMLSHLSHYEII
DVHCFPHVIVGLDHSRPPTGYSMANLFMRSSYSLERKPKLLIISRKWTRSLTNTNQIVGM
AKELGYEVVVMEFARIVNSCDVMMGVHGAGLANMVFLPSNAVLIQIVPWGQLGGIARYDF
GWAASNAGLKYLQYEISLEESSLLEQYPRDHPIIKDPLSVWVAVRDTFLYRQNIRLDVRR
FRDVLLEALSH
>LOC18433845_OG-GT61-A_AMBTC
KNKRFDICKLGDIRIHPNSSTIFLLIQPYVRKGDVTAMQNVKDITVKPKCTVRHEIPAII
FSTGGYTGNLFHDFTDVLVPLYITSHRFDREVQFVISDMNIWWIRKFQHILKQLSGHDPV
NVHCFSSAIAGLHAGKLQNTESMFDFLLRRAYFLERKPRLLLINRSRSRKFENAKEIMRR
SEKLGYEVVTVELAQIVNSCDVMVGVHGAGLTNMVLLPAGAVVIQIVPLGRLEGLASYDF
GDPAVAMDLHYLDYRIKPEESSLIKEIPRDDPALVDPISLWGALRTVYLDKQDVRVDLRR
FEKVLKKAKML
>LOC18433847_OG-GT61-A_AMBTC
SNPRSEYCEIGDIRIHPNSSTLFFIIRPYARKADPIAMQAVKEISIKPDCSINHTSPAIV
FSIGSYTGNLFHDFTDVLVPLFLTSRHYHGHVHFLVSDIKPWWISKYSAILSHLSNRVVI
DTHCFPKAQVGLDPQMTPEKYSIRDFLLREVYSLGRKPRLLIIYRKRTRKFLNFPEIVEL
AKSVGYDVVIGDYAGLVNSCDVMMGVHGAGLTNMVFLPLGAVVIQIIPLGGLQWVGRTSF
GEPAHDMKLHYIEYQIQQEESSLIEEYPHNDPVLVDPASIWLSLRSIYLEKQNVKLDLGR
FKRVLQDALHI
>AT3G18170_OG-GT61-A_ARATH
-LARTEFCELGDVRVHGKSATVSAAIRPYARKGDTVAMKRVREWTVKSRCVRNHSVPAMI
FSLGGYSMNNFHDFTDIVIPLYTTARRFNGEVQFLVTNKSPSWINKFKELVRKLSNYEVI
YTHCFSSVTVGLDPSNSE--YSMSDFFLRDTYSLRNRPRILILARGRSRAFVNTGEIARA
ARQIGFKVVVAEFAQTVNSCDVMLGVHGAGLTNMVFLPENAVVIQVLPIGGFEWLAKTDF
EKPSEGMNLRYLEYKIAVEESTLVKKYGRDHEIVRDPSAVWEMFKSVYLVQQNVSIDINR
FKPVLVKALEL
>AT3G18180_OG-GT61-A_ARATH
-LGSKEFCDVGDVRIHGKSATVLAAMRPYARKDQVPAMKRVREWTVKSRCVRNHSVPAIL
FSLGGFSLNNFHDFTDIVIPLYTTARRFSGEVQFLVTNKNLLWINKFKELVRKLSNYEVI
YTHCFSSVIVGLDPSNSE--YSMSDFFLRDTYSLRNKPRILILSRSRSRAFVNAGEIARA
ARQIGFKVVVAEFAITVNSCDVMLGVHGAGMTNMVFLPDNAIVIQILPIGGFEWLAKMDF
EYPSKGMNLRYLEYKITAEESTLVKQYGRDHEFVRDPLAVWGTFKSVYLVQQNVSVDINR
FKLVLVKALEL
>Cc04_g06720_OG-GT61-A_COFCA
LGPLSDYCEIGDIRIEANSSTVFIVTRPYARKGNGGAMISVKKWTIKPRCSINHSIPSIL
FSTGGFSGNPFHDFSDLLVPIYSTSQEFGGEVQFLATDHQHWWISKYQMLFSRLSRHEII
AIHCYSRMVAGLDSSKFPHGLSMNHFFLRSTYSLERKPRLMLISRGRTRKLTNEGEITRM
ARKLGYEVIVAEFAQLVNSCDVLMGVHGAGLTNMVFLPDKAILVQIIPLGGIDGLARVDF
GIPSKDMNIRYLEYKIEATESSLIEQYPLDHAVFRDPSSFWGAIRSVYLDKQNVKIDLHR
FKSTLVKALKL
>Cc04_g06730_OG-GT61-A_COFCA
TRPRSDFCEMGDIRIHGNSSKIFIAIKPYARKEDGTAMGRVRRITIQPDCSRNYNIPAVV
FSVGGYAGNAFHDFSDVLIPLYLTSMEFNGEVQFLITDHHSWWTDKYQPLLQKLSKYDFI
DVLCFPRVIVGLDSSESS--YSMTGFILRSAYSLKRRPRLLLISRSQTRRLINTRQIAKM
ARTIGFNVVIKEVSELVNSVDVMVGVHGAGLTNMVFLPEKAVVIQIIPLGDMEWIARTFY
QEPERDMNLWYLEYKISPNESSLIQQYPHDHEIFKDPGAIWRSFRSVFLDKQDVDLDLNR
FKEVLLRALEF
>LOC100261238_OG-GT61-A_VITVI
-EPRSDFCVIGDVRVHGNSSTVFIAIRPYARKGDARAMKHIKNFTVKPHCTQNHTVPAIL
FSLGGYSGNHFHAFSDVLIPLYLTSRQFNGEVQFLVTSKSLWWIAKFRILLQELSRYPII
DIHCFSSAIIGLDPSKSP--YSMKDFFLRSSYSLKRKPRLLIIARKKSRSFTNDGKIAEM
ARSLGYEVIVAEFAELVNSCDVLMGVHGAGLTNIVFLPENAVLIQVVPLGGLEWVARYDF
GLPAVDMKIRYIEYQIKEEESSLIEKYPHEHAVLREPHSIWLELKAVYLDKQNVKLDLNR
FRNTLLQALQL
>LOC18604231_OG-GT61-A_MUSAC
SETRSDFCEIGDIRIDAKSSTVLFSIRPYTRKEDEHAMSTVKKWSIKPQCNQNHGVPAVL
FSLGGYSGNNYHDFTDIIIPLYSTARLFDGEVKFLITDRNPWWIKKFQITLHKLSNYDVI
DIHCFTSVIVGLDTSKSP--YSMKNFFLRSAYSLNKRPRLLIVSRSRTRTFTNTDEIDRM
ARNLGYDVVVAEFAEIVNSCDVMMGVHGAGLTNMVFLPENAILIQIIPIGGVEWPARTAF
GEPSKDMNIRYLDYKIKTEESTLIQQYPPQHEVLNNPSSIWLAFKAVYLDNQNVNLDVNR
FRPTLLRALEL
>LOC18604233_OG-GT61-A_MUSAC
-EGRTEYCEMGDIRIDGKSSTVFMAISPYARKGDEEALNRVTKWSVKPQCNQNHRVPAII
FSLGGYAGNNFHDYTDIVIPLYLTSRQFDGEVKFLITDRNPWWINKFQNVLRTLSGYELI
DVHCFTTVTVGLDPSKSP--YSMKDFFLRSAYSLKKRPRLLILSRKRTRAFTNANDIAKM
ARRLGFKVVVAEFAEIVNSCDVMMGVHGDGLTNMVFLPENAILMQVVPIGGFEWLARTDF
GEPSKYMNLRYLEYKIKTEESTLIQQYPPQHEVLSNPASIWYAFKSVYLEKQNVHLDVNR
FRPTLLKALEL
>Aco024725_OG-GT61-G_ANACO
SDRSSDVCITAAVRIATSASAVYLVFRPYPRKFDPEAMQETSPIQIVPPCDITHPLPAVI
FSTGGFAGNFFHDINDLIIPLFLTTGHLRSRIRLVATDFRPWWAHKYRRVLSRLAADEII
AVHCFPAAIVGLNVSDAPSGISVQKFFLHEALSLKAEPTVVLISRRNSRALLNEDEIIET
AREIGFRVEIAAFAELVNGCGVLMGVHGAGLTNMVFLPPGAVLLQVVPWG-LDWASEVYY
GQPAQQMGLQYVEYHIEVQESTLYDKYPGDHPILADPWSIYNVSKPVYVDGQNLRLNLTR
FRETLLLAFQL
>LOC105036721_OG-GT61-G_ELAGV
SDPESDLCVTDAVRISTATATVYLTLRPYPRKTDSFAMQRTAPVHLVPPCDLTHPFPAIL
FSIGGFAGNFFHDVNDVLIPLFLTAGHLRSRAQLLVADFEPWWTQKYRRVLFHLSSAADL
AVHCFPAAVVGLNSSDAPGGVSTLNFFLHSALGLKKRPVLVLISRRTSRALLNEDGVVAL
AREVGFEVEVAAFAGVVNGCGVLMGVHGAGLTNMVFLPAGAVVVQVVPWG-LDWAAAAYY
ARPARRMGLRYIEYHTAVEESTLYDKYPKDHPVLVDPWSIYNVSRPIYTDGQNLTLDLAR
FRETLLQALEM
>LOC105041545_OG-GT61-G_ELAGV
SDPESDLCVTDAVRISTATATVYLTLRPYPRKTDSFAMQRTAPVHLVPPCDLTHPFPAIL
FSIGGFAGNFFHDVNDVLIPLFLTAGHLRSRAQLLVADFEPWWTQKYRRVLFHLSSAADL
AVHCFPAAVVGLNSSDAPGGVSTLDFFLHSALGLKERPVLVLISRRTSRALLNEDGVVAL
AREVGFEVEVAAFAGVVNGCGVLMGVHGAGLTNMVFLPAGAVVVQVVPWG-LDWAAAAYY
ARPARRMGLRYIEYHTAVEESTLYDKYPKDHLVLVDPWSIYNVSRPIYTDGQNLTLDLAR
FRETLLQALEM
>LOC103704408_OG-GT61-G_PHODA
ADPESDLCVTDAVRISTATATVYLTLRPYPRKTDSFAMQRTAPVHLLPPCDSTHPFPAIL
FSTGGFAGNFFHDVNDVLIPLFLTAGHLRSRAQLLVADFEPWWTQKYRRVLLHLSSAASL
AVHCFPAAVVGLNTSDSPGGVSSLDFFLHDALGLKGRPVLVLISRRRSRALLNEDGVVAL
AKKVGFEVEVTAFAGVVNGCGVLMGVHGAGLTNMVFLPAGAVVVQVVPWG-LDWAAAEYY
ARPARRMGLHYVEYHAAVEESTLYDKYPKDNPVLVDPWSIYNVSRPIYTDGQNLTLDLAR
FRETLSQALQL
>LOC18433656_OG-GT61-G_AMBTC
SHPVSDVCVIANARLDPSSSTIYLPVKPYAGKLAENAMATVTPILVRKSCSVHHNVPAVV
FSTAGFTSNLFHDFNDVIVPLFITTRHFESRVQLVVTDLKPWWVKKYKPILNHLSTYPVI
DIHCFPGMVLGLYPSETPNGYTMSDFFVMQAFSLDHRPTLLLISRRKTRVFLNEEEMIQM
MREVGFEVAVVSFAPMVASCNVLLGAHGAGLANFLFLSPGAVLLQVVPLG-LDWASTNYY
AEPAGAMGMRYLEYHIVPEESSLYHKYPPDHPVLTNPMVIYNVSRAVYVDGQNLRLDLKR
FRETLVQAMQL
>Cc05_g14100_OG-GT61-G_COFCA
SELNSDIYISKEVRFDTNASRIYIYAQPYPLKNDEVAMKMVKPVEILPPCGFKHKVPAVV
FSSGGFAGNIFHEFNDIIIPVFITSRHFRSKVKFMITDYQLWVLNKFRRVLTKLSHFEFI
NIHCFPGAIVGLNTSDTPGAYSMVEFLLRKSFNLKPKPQLLIVSRTRTRTIVNQGAVVRM
MEELGFRVFIPTFSRVIGSSSVMVGVHGAGLTNEIFLPNGAVMIQVLPLE-LDWVGNAYY
GGPATGMGLHYLEYKIEPQESTLYDLYGPDHPVLKDPESIYRKSRVYYLDQQNVTINLGR
FRNTLLEAMRL
>Cc05_g14110_OG-GT61-G_COFCA
SELNSDIYISKEVRFDTNASRIYIYAQPYPLKNDEVAMKMVKPVEILPPCGFKHKVPAVV
FSSGGFAGNIFHEFNDIIIPVFITSRHFRSKVKFMITDYQLWVLNKFRRVLTKLSHFEFI
NIHCFPGAIVGLNTSDTPGAYSMVEFLLRKSFNLKPKPQLLIVSRTRTRTIVNQGAVVRM
MEELGFRVFIPTFSRVIGSSSVMVGVHGAGLTNEIFLPNGAVMIQVLPLE-LDWVGNAYY
GGPATGMGLHYLEYKIEPQESTLYDLYGPDHPVLKDPESIYRKSRVYYLDQQNVTINLGR
FRNTLLEAMRL
>LOC18593455_OG-GT61-G_THECC
TDVHSEVCLVNPVRIDNKALTVYAPVQPYARKEDETAMKLVTPVQILPACGFTHNVTAVV
FSSRGFTGNVFHEFNEIVIPLFITCHHFQSRLQFVITDFQPWWVQKYNRILSHLSSYGVI
NVHCFPGAVIGLNTTDIPGGYSMFDFFLKESYNLRVKPVLMLISRRETRRFLNEDEMVEM
MEELGFQVIRAEFAGVVNSCSVMVGAHGAGLTNEIFLPTGAVMVQVVPLA-NEWAAANYF
GEPAKEMGVQYLEYKIEPEESSLFDAYGRDHPVITDPESVYYAFRSVYVDGQDLKINLER
FKKTLIEAKQL
